# Supplementary material for: Changes in the Gut Microbiome Following Perioperative Prophylactic Cefazolin Administration in Patients Undergoing Orthopedic Surgery: A Longitudinal Prospective Study
Source: Antibiotics (Basel). 2026 Jul 21;15(7):706. doi: 10.3390/antibiotics15070706 (PMC13405979; doi:10.3390/antibiotics15070706)
Supplement: Supplementary file 1 [file antibiotics-15-00706-s001.zip]

Archive with 2 entries (2 files):
- Figure S1.jpg
- Table_S1.csv
