# Supplementary material for: Changes in the Gut Microbiome Following Perioperative Prophylactic Cefazolin Administration in Patients Undergoing Orthopedic Surgery: A Longitudinal Prospective Study
Source: Antibiotics (Basel). 2026 Jul 21;15(7):706. doi: 10.3390/antibiotics15070706 (PMC13405979; doi:10.3390/antibiotics15070706)
Supplement: Supplementary file 1 [file antibiotics-15-00706-s001.zip › Table_S1.csv]

sample	patient	timepoint	timepoint_label	sample_origin	arg_trio	gene	ARO	amr_gene_family	drug_class	resistance_mechanism	cut_off	percent_identity	percent_length_reference	contig	orf_start	orf_stop	whole_catalog_tpm
OS10_1	OS10	0	Baseline	Baseline	yes	AAC(6')-Ie-APH(2'')-Ia bifunctional protein	3002597	aminoglycoside bifunctional resistance protein	aminoglycoside antibiotic	antibiotic inactivation	Perfect	100.0	100.00	k141_690	1285	2724	76.385
OS10_1	OS10	0	Baseline	Baseline	yes	APH(3'')-Ib	3002639	APH(3'')	aminoglycoside antibiotic	antibiotic inactivation	Strict	99.63	100.00	k141_63417	1202	2005	1.964
OS10_1	OS10	0	Baseline	Baseline	yes	APH(3')-IIIa	3002647	APH(3')	aminoglycoside antibiotic	antibiotic inactivation	Strict	99.62	123.11	k141_20797	83	1060	1.186
OS10_1	OS10	0	Baseline	Baseline	yes	APH(6)-Id	3002660	APH(6)	aminoglycoside antibiotic	antibiotic inactivation	Strict	99.2	102.52	k141_63417	2005	2862	2.516
OS10_1	OS10	0	Baseline	Baseline	yes	Bifidobacterium adolescentis rpoB mutants conferring resistance to rifampicin	3004480	rifamycin-resistant beta-subunit of RNA polymerase (rpoB)	rifamycin antibiotic	antibiotic target alteration; antibiotic target replacement	Strict	92.65	100.08	k141_41013	9629	13192	10.776
OS10_1	OS10	0	Baseline	Baseline	yes	Campylobacter coli chloramphenicol acetyltransferase	3004454	chloramphenicol acetyltransferase (CAT)	phenicol antibiotic	antibiotic inactivation	Strict	96.14	100.00	k141_87048	273	896	197.184
OS10_1	OS10	0	Baseline	Baseline	yes	CfxA4	3003005	CfxA beta-lactamase	cephalosporin	antibiotic inactivation	Perfect	100.0	100.00	k141_10464	1003	1968	6.437
OS10_1	OS10	0	Baseline	Baseline	yes	ErmB	3000375	Erm 23S ribosomal RNA methyltransferase	macrolide antibiotic; lincosamide antibiotic; streptogramin antibiotic; streptogramin A antibiotic; streptogramin B antibiotic	antibiotic target alteration	Strict	98.78	98.79	k141_17448	4139	4876	212.389
OS10_1	OS10	0	Baseline	Baseline	yes	ErmG	3000522	Erm 23S ribosomal RNA methyltransferase	macrolide antibiotic; lincosamide antibiotic; streptogramin antibiotic; streptogramin A antibiotic; streptogramin B antibiotic	antibiotic target alteration	Strict	98.77	100.00	k141_17876	5412	6146	4.471
OS10_1	OS10	0	Baseline	Baseline	yes	ErmX	3000596	Erm 23S ribosomal RNA methyltransferase	macrolide antibiotic; lincosamide antibiotic; streptogramin antibiotic; streptogramin A antibiotic; streptogramin B antibiotic	antibiotic target alteration	Strict	89.44	100.00	k141_27798	293	1147	4.673
OS10_1	OS10	0	Baseline	Baseline	yes	Mycobacterium tuberculosis rpoC mutations confer resistance to rifampicin	3004994	rifampicin resistant rpoC	rifamycin antibiotic	antibiotic target alteration	Strict	52.05	94.60	k141_22651	13596	17333	26.668
OS10_1	OS10	0	Baseline	Baseline	yes	Mycobacterium tuberculosis rpoC mutations confer resistance to rifampicin	3004994	rifampicin resistant rpoC	rifamycin antibiotic	antibiotic target alteration	Strict	50.81	92.78	k141_61687	21625	25290	20.134
OS10_1	OS10	0	Baseline	Baseline	yes	Mycobacterium tuberculosis rpoC mutations confer resistance to rifampicin	3004994	rifampicin resistant rpoC	rifamycin antibiotic	antibiotic target alteration	Strict	51.44	93.77	k141_18929	59975	63679	62.68
OS10_1	OS10	0	Baseline	Baseline	yes	Mycobacterium tuberculosis rpoC mutations confer resistance to rifampicin	3004994	rifampicin resistant rpoC	rifamycin antibiotic	antibiotic target alteration	Strict	51.12	93.62	k141_79097	28091	31789	24.153
OS10_1	OS10	0	Baseline	Baseline	yes	Mycobacterium tuberculosis rpoC mutations confer resistance to rifampicin	3004994	rifampicin resistant rpoC	rifamycin antibiotic	antibiotic target alteration	Strict	49.7	97.42	k141_35441	4358	8206	12.832
OS10_1	OS10	0	Baseline	Baseline	yes	Mycobacterium tuberculosis rpoC mutations confer resistance to rifampicin	3004994	rifampicin resistant rpoC	rifamycin antibiotic	antibiotic target alteration	Strict	51.98	94.07	k141_13639	82113	85829	66.734
OS10_1	OS10	0	Baseline	Baseline	yes	Mycobacterium tuberculosis rpoC mutations confer resistance to rifampicin	3004994	rifampicin resistant rpoC	rifamycin antibiotic	antibiotic target alteration	Strict	50.77	90.50	k141_63959	3909	7484	36.534
OS10_1	OS10	0	Baseline	Baseline	yes	Mycobacterium tuberculosis rpoC mutations confer resistance to rifampicin	3004994	rifampicin resistant rpoC	rifamycin antibiotic	antibiotic target alteration	Strict	49.77	113.30	k141_58641	82731	87206	65.661
OS10_1	OS10	0	Baseline	Baseline	yes	Mycobacterium tuberculosis rpoC mutations confer resistance to rifampicin	3004994	rifampicin resistant rpoC	rifamycin antibiotic	antibiotic target alteration	Strict	51.75	93.54	k141_75507	2293	5988	7.514
OS10_1	OS10	0	Baseline	Baseline	yes	Mycobacterium tuberculosis rpoC mutations confer resistance to rifampicin	3004994	rifampicin resistant rpoC	rifamycin antibiotic	antibiotic target alteration	Strict	51.52	91.19	k141_32320	176	3778	118.144
OS10_1	OS10	0	Baseline	Baseline	yes	TEM-1	3000873	TEM beta-lactamase	monobactam; cephalosporin; penicillin beta-lactam	antibiotic inactivation	Perfect	100.0	100.00	k141_26208	658	1518	3.031
OS10_1	OS10	0	Baseline	Baseline	yes	nimA	3007104	nitroimidazole reductase	nitroimidazole antibiotic	antibiotic inactivation	Strict	55.28	92.61	k141_51844	491	982	4.911
OS10_1	OS10	0	Baseline	Baseline	yes	nimI	3007111	nitroimidazole reductase	nitroimidazole antibiotic	antibiotic inactivation	Strict	59.17	98.84	k141_57737	161	673	1.507
OS10_1	OS10	0	Baseline	Baseline	yes	poxtA	3004470	Miscellaneous ABC-F subfamily ATP-binding cassette ribosomal protection proteins	tetracycline antibiotic; oxazolidinone antibiotic; phenicol antibiotic	antibiotic target protection	Strict	34.56	118.27	k141_12605	3302	5227	2.76
OS10_1	OS10	0	Baseline	Baseline	yes	qacJ	3007014	small multidrug resistance (SMR) antibiotic efflux pump	disinfecting agents and antiseptics	antibiotic efflux	Strict	48.6	100.00	k141_83976	3993	4316	2.387
OS10_1	OS10	0	Baseline	Baseline	yes	sul2	3000412	sulfonamide resistant sul	sulfonamide antibiotic	antibiotic target replacement	Strict	99.63	100.00	k141_63417	326	1141	1.106
OS10_1	OS10	0	Baseline	Baseline	yes	tet(32)	3000196	tetracycline-resistant ribosomal protection protein	tetracycline antibiotic	antibiotic target protection	Strict	98.75	100.00	k141_73315	4526	6445	83.634
OS10_1	OS10	0	Baseline	Baseline	yes	tet(44)	3000556	tetracycline-resistant ribosomal protection protein	tetracycline antibiotic	antibiotic target protection	Strict	98.39	58.13	k141_9648	2	1117	1.443
OS10_1	OS10	0	Baseline	Baseline	yes	tet(M)	3000186	tetracycline-resistant ribosomal protection protein	tetracycline antibiotic	antibiotic target protection	Strict	94.23	56.96	k141_54653	2	1093	1.859
OS10_1	OS10	0	Baseline	Baseline	yes	tet(M)	3000186	tetracycline-resistant ribosomal protection protein	tetracycline antibiotic	antibiotic target protection	Strict	98.75	100.00	k141_75711	4058	5977	5.001
OS10_1	OS10	0	Baseline	Baseline	yes	tet(O)	3000190	tetracycline-resistant ribosomal protection protein	tetracycline antibiotic	antibiotic target protection	Strict	99.34	47.10	k141_40327	39650	40552	243.905
OS10_1	OS10	0	Baseline	Baseline	yes	tet(Q)	3000191	tetracycline-resistant ribosomal protection protein	tetracycline antibiotic	antibiotic target protection	Strict	92.21	62.10	k141_82961	86	1312	4.726
OS10_1	OS10	0	Baseline	Baseline	yes	tet(Q)	3000191	tetracycline-resistant ribosomal protection protein	tetracycline antibiotic	antibiotic target protection	Strict	97.0	66.06	k141_66975	1	1302	6.285
OS10_1	OS10	0	Baseline	Baseline	yes	tet(W)	3000194	tetracycline-resistant ribosomal protection protein	tetracycline antibiotic	antibiotic target protection	Strict	98.59	100.00	k141_6132	7164	9083	131.022
OS10_1	OS10	0	Baseline	Baseline	yes	vanF	3002908	glycopeptide resistance gene cluster; Van ligase	glycopeptide antibiotic	antibiotic target alteration	Strict	64.2	100.29	k141_74247	1171	2205	1.93
OS10_1	OS10	0	Baseline	Baseline	yes	vanG	3002909	glycopeptide resistance gene cluster; Van ligase	glycopeptide antibiotic	antibiotic target alteration	Strict	41.88	102.29	k141_44227	34368	35441	8.82
OS10_1	OS10	0	Baseline	Baseline	yes	vanG	3002909	glycopeptide resistance gene cluster; Van ligase	glycopeptide antibiotic	antibiotic target alteration	Strict	44.92	103.15	k141_83627	17244	18326	10.918
OS10_1	OS10	0	Baseline	Baseline	yes	vanG	3002909	glycopeptide resistance gene cluster; Van ligase	glycopeptide antibiotic	antibiotic target alteration	Strict	41.09	101.15	k141_2234	5195	6256	34.342
OS10_1	OS10	0	Baseline	Baseline	yes	vanG	3002909	glycopeptide resistance gene cluster; Van ligase	glycopeptide antibiotic	antibiotic target alteration	Strict	50.82	85.96	k141_25945	1	900	2.076
OS10_1	OS10	0	Baseline	Baseline	yes	vanG	3002909	glycopeptide resistance gene cluster; Van ligase	glycopeptide antibiotic	antibiotic target alteration	Strict	58.97	97.13	k141_43007	1	1020	1.99
OS10_1	OS10	0	Baseline	Baseline	yes	vanG	3002909	glycopeptide resistance gene cluster; Van ligase	glycopeptide antibiotic	antibiotic target alteration	Strict	48.68	85.96	k141_54226	356	1258	1.606
OS10_1	OS10	0	Baseline	Baseline	yes	vanH gene in vanF cluster	3002945	vanH; glycopeptide resistance gene cluster	glycopeptide antibiotic	antibiotic target alteration	Strict	47.27	101.86	k141_67445	74344	75330	10.315
OS10_1	OS10	0	Baseline	Baseline	yes	vanT gene in vanG cluster	3002972	glycopeptide resistance gene cluster; vanT	glycopeptide antibiotic	antibiotic target alteration	Strict	41.77	101.69	k141_81925	857	3031	3.318
OS10_1	OS10	0	Baseline	Baseline	yes	vanT gene in vanG cluster	3002972	glycopeptide resistance gene cluster; vanT	glycopeptide antibiotic	antibiotic target alteration	Strict	34.35	44.38	k141_5880	2	952	1.287
OS10_1	OS10	0	Baseline	Baseline	yes	vanT gene in vanG cluster	3002972	glycopeptide resistance gene cluster; vanT	glycopeptide antibiotic	antibiotic target alteration	Strict	43.87	59.41	k141_77191	2	1273	1.95
OS10_1	OS10	0	Baseline	Baseline	yes	vanT gene in vanG cluster	3002972	glycopeptide resistance gene cluster; vanT	glycopeptide antibiotic	antibiotic target alteration	Strict	38.78	54.63	k141_82713	768	1937	2.313
OS10_1	OS10	0	Baseline	Baseline	yes	vanT gene in vanG cluster	3002972	glycopeptide resistance gene cluster; vanT	glycopeptide antibiotic	antibiotic target alteration	Strict	40.0	52.53	k141_44671	78521	79645	39.149
OS10_1	OS10	0	Baseline	Baseline	yes	vanT gene in vanG cluster	3002972	glycopeptide resistance gene cluster; vanT	glycopeptide antibiotic	antibiotic target alteration	Strict	33.51	54.49	k141_33576	16132	17298	18.497
OS10_1	OS10	0	Baseline	Baseline	yes	vanT gene in vanG cluster	3002972	glycopeptide resistance gene cluster; vanT	glycopeptide antibiotic	antibiotic target alteration	Strict	33.52	49.72	k141_33614	321	1385	3.116
OS10_1	OS10	0	Baseline	Baseline	yes	vanT gene in vanG cluster	3002972	glycopeptide resistance gene cluster; vanT	glycopeptide antibiotic	antibiotic target alteration	Strict	43.26	98.60	k141_61533	636	2744	3.651
OS10_1	OS10	0	Baseline	Baseline	yes	vanT gene in vanG cluster	3002972	glycopeptide resistance gene cluster; vanT	glycopeptide antibiotic	antibiotic target alteration	Strict	42.74	52.39	k141_12164	2	1120	2.159
OS10_1	OS10	0	Baseline	Baseline	yes	vanT gene in vanG cluster	3002972	glycopeptide resistance gene cluster; vanT	glycopeptide antibiotic	antibiotic target alteration	Strict	34.5	50.70	k141_45270	746	1831	1.394
OS10_1	OS10	0	Baseline	Baseline	yes	vanT gene in vanG cluster	3002972	glycopeptide resistance gene cluster; vanT	glycopeptide antibiotic	antibiotic target alteration	Strict	36.59	51.97	k141_1665	3	1115	3.416
OS10_1	OS10	0	Baseline	Baseline	yes	vanT gene in vanG cluster	3002972	glycopeptide resistance gene cluster; vanT	glycopeptide antibiotic	antibiotic target alteration	Strict	34.49	54.63	k141_39707	354	1523	2.891
OS10_1	OS10	0	Baseline	Baseline	yes	vanT gene in vanG cluster	3002972	glycopeptide resistance gene cluster; vanT	glycopeptide antibiotic	antibiotic target alteration	Strict	34.6	53.51	k141_1676	21299	22444	7.928
OS10_1	OS10	0	Baseline	Baseline	yes	vanT gene in vanG cluster	3002972	glycopeptide resistance gene cluster; vanT	glycopeptide antibiotic	antibiotic target alteration	Strict	37.67	52.53	k141_7648	4987	6111	7.217
OS10_1	OS10	0	Baseline	Baseline	yes	vanT gene in vanG cluster	3002972	glycopeptide resistance gene cluster; vanT	glycopeptide antibiotic	antibiotic target alteration	Strict	37.14	52.81	k141_18534	55709	56839	6.951
OS10_1	OS10	0	Baseline	Baseline	yes	vanT gene in vanG cluster	3002972	glycopeptide resistance gene cluster; vanT	glycopeptide antibiotic	antibiotic target alteration	Strict	34.04	55.90	k141_73413	76513	77709	41.316
OS10_1	OS10	0	Baseline	Baseline	yes	vanT gene in vanG cluster	3002972	glycopeptide resistance gene cluster; vanT	glycopeptide antibiotic	antibiotic target alteration	Strict	31.78	54.63	k141_62528	53122	54291	9.5
OS10_1	OS10	0	Baseline	Baseline	yes	vanT gene in vanG cluster	3002972	glycopeptide resistance gene cluster; vanT	glycopeptide antibiotic	antibiotic target alteration	Strict	38.21	54.35	k141_35108	33007	34170	26.046
OS10_1	OS10	0	Baseline	Baseline	yes	vanT gene in vanG cluster	3002972	glycopeptide resistance gene cluster; vanT	glycopeptide antibiotic	antibiotic target alteration	Strict	33.6	55.06	k141_25050	41083	42261	8.772
OS10_1	OS10	0	Baseline	Baseline	yes	vanT gene in vanG cluster	3002972	glycopeptide resistance gene cluster; vanT	glycopeptide antibiotic	antibiotic target alteration	Strict	34.59	53.65	k141_69199	15318	16466	6.281
OS10_1	OS10	0	Baseline	Baseline	yes	vanT gene in vanG cluster	3002972	glycopeptide resistance gene cluster; vanT	glycopeptide antibiotic	antibiotic target alteration	Strict	38.02	57.02	k141_58463	48563	49783	11.056
OS10_1	OS10	0	Baseline	Baseline	yes	vanT gene in vanG cluster	3002972	glycopeptide resistance gene cluster; vanT	glycopeptide antibiotic	antibiotic target alteration	Strict	35.05	50.98	k141_75651	3	1094	2.596
OS10_1	OS10	0	Baseline	Baseline	yes	vanT gene in vanG cluster	3002972	glycopeptide resistance gene cluster; vanT	glycopeptide antibiotic	antibiotic target alteration	Strict	50.7	29.92	k141_64930	1	642	3.011
OS10_1	OS10	0	Baseline	Baseline	yes	vanT gene in vanG cluster	3002972	glycopeptide resistance gene cluster; vanT	glycopeptide antibiotic	antibiotic target alteration	Strict	33.92	49.72	k141_15727	1	1062	1.001
OS10_1	OS10	0	Baseline	Baseline	yes	vanT gene in vanG cluster	3002972	glycopeptide resistance gene cluster; vanT	glycopeptide antibiotic	antibiotic target alteration	Strict	33.69	56.32	k141_21479	58	1263	11.114
OS10_1	OS10	0	Baseline	Baseline	yes	vanW gene in vanB cluster	3002964	vanW; glycopeptide resistance gene cluster	glycopeptide antibiotic	antibiotic target alteration	Strict	37.95	99.64	k141_44854	397	1221	5.272
OS10_1	OS10	0	Baseline	Baseline	yes	vanW gene in vanG cluster	3002965	vanW; glycopeptide resistance gene cluster	glycopeptide antibiotic	antibiotic target alteration	Strict	35.23	41.28	k141_19052	61	411	2.295
OS10_1	OS10	0	Baseline	Baseline	yes	vanW gene in vanI cluster	3003724	vanW; glycopeptide resistance gene cluster	glycopeptide antibiotic	antibiotic target alteration	Strict	47.83	61.13	k141_5570	881	1564	1.272
OS10_1	OS10	0	Baseline	Baseline	yes	vanW gene in vanI cluster	3003724	vanW; glycopeptide resistance gene cluster	glycopeptide antibiotic	antibiotic target alteration	Strict	30.79	131.64	k141_27477	9326	10801	6.374
OS10_1	OS10	0	Baseline	Baseline	yes	vanW gene in vanI cluster	3003724	vanW; glycopeptide resistance gene cluster	glycopeptide antibiotic	antibiotic target alteration	Strict	39.22	77.21	k141_11479	1	867	2.267
OS10_1	OS10	0	Baseline	Baseline	yes	vanW gene in vanI cluster	3003724	vanW; glycopeptide resistance gene cluster	glycopeptide antibiotic	antibiotic target alteration	Strict	32.88	72.12	k141_38995	1	810	2.307
OS10_1	OS10	0	Baseline	Baseline	yes	vanW gene in vanI cluster	3003724	vanW; glycopeptide resistance gene cluster	glycopeptide antibiotic	antibiotic target alteration	Strict	31.34	89.28	k141_44687	1	1002	1.125
OS10_1	OS10	0	Baseline	Baseline	yes	vanW gene in vanI cluster	3003724	vanW; glycopeptide resistance gene cluster	glycopeptide antibiotic	antibiotic target alteration	Strict	34.12	135.39	k141_61510	18548	20065	4.733
OS10_1	OS10	0	Baseline	Baseline	yes	vanW gene in vanI cluster	3003724	vanW; glycopeptide resistance gene cluster	glycopeptide antibiotic	antibiotic target alteration	Strict	39.69	234.32	k141_12275	17057	19681	3.645
OS10_1	OS10	0	Baseline	Baseline	yes	vanW gene in vanI cluster	3003724	vanW; glycopeptide resistance gene cluster	glycopeptide antibiotic	antibiotic target alteration	Strict	46.77	131.37	k141_12353	5813	7285	55.972
OS10_1	OS10	0	Baseline	Baseline	yes	vanW gene in vanI cluster	3003724	vanW; glycopeptide resistance gene cluster	glycopeptide antibiotic	antibiotic target alteration	Strict	33.33	115.28	k141_34128	1	1290	2.348
OS10_1	OS10	0	Baseline	Baseline	yes	vanW gene in vanI cluster	3003724	vanW; glycopeptide resistance gene cluster	glycopeptide antibiotic	antibiotic target alteration	Strict	32.45	98.66	k141_40101	3	1106	1.43
OS10_1	OS10	0	Baseline	Baseline	yes	vanW gene in vanI cluster	3003724	vanW; glycopeptide resistance gene cluster	glycopeptide antibiotic	antibiotic target alteration	Strict	30.49	113.67	k141_2270	2461	3735	2.78
OS10_1	OS10	0	Baseline	Baseline	yes	vanW gene in vanI cluster	3003724	vanW; glycopeptide resistance gene cluster	glycopeptide antibiotic	antibiotic target alteration	Strict	69.7	35.92	k141_68307	3	407	1.034
OS10_1	OS10	0	Baseline	Baseline	yes	vanW gene in vanI cluster	3003724	vanW; glycopeptide resistance gene cluster	glycopeptide antibiotic	antibiotic target alteration	Strict	38.71	133.51	k141_79058	3137	4633	42.549
OS10_1	OS10	0	Baseline	Baseline	yes	vanW gene in vanI cluster	3003724	vanW; glycopeptide resistance gene cluster	glycopeptide antibiotic	antibiotic target alteration	Strict	38.83	138.61	k141_73878	66124	67677	42.046
OS10_1	OS10	0	Baseline	Baseline	yes	vanW gene in vanI cluster	3003724	vanW; glycopeptide resistance gene cluster	glycopeptide antibiotic	antibiotic target alteration	Strict	38.1	173.46	k141_30648	770	2713	2.387
OS10_1	OS10	0	Baseline	Baseline	yes	vanW gene in vanI cluster	3003724	vanW; glycopeptide resistance gene cluster	glycopeptide antibiotic	antibiotic target alteration	Strict	33.98	105.90	k141_19467	2	1186	1.876
OS10_1	OS10	0	Baseline	Baseline	yes	vanW gene in vanI cluster	3003724	vanW; glycopeptide resistance gene cluster	glycopeptide antibiotic	antibiotic target alteration	Strict	31.08	197.86	k141_53104	1110	3326	7.266
OS10_1	OS10	0	Baseline	Baseline	yes	vanW gene in vanI cluster	3003724	vanW; glycopeptide resistance gene cluster	glycopeptide antibiotic	antibiotic target alteration	Strict	32.84	142.90	k141_48237	11095	12696	7.662
OS10_1	OS10	0	Baseline	Baseline	yes	vanX gene in vanF cluster	3002952	vanX; glycopeptide resistance gene cluster	glycopeptide antibiotic	antibiotic target alteration	Strict	67.43	78.92	k141_74247	2208	2735	1.464
OS10_1	OS10	0	Baseline	Baseline	yes	vanXY gene in vanG cluster	3003069	glycopeptide resistance gene cluster; vanXY	glycopeptide antibiotic	antibiotic target alteration	Strict	45.6	98.43	k141_81925	108	860	2.653
OS10_1	OS10	0	Baseline	Baseline	yes	vanY gene in vanA cluster	3002955	vanY; glycopeptide resistance gene cluster	glycopeptide antibiotic	antibiotic target alteration	Strict	33.18	110.89	k141_21943	3	1010	1.694
OS10_1	OS10	0	Baseline	Baseline	yes	vanY gene in vanA cluster	3002955	vanY; glycopeptide resistance gene cluster	glycopeptide antibiotic	antibiotic target alteration	Strict	37.41	193.40	k141_83809	59934	61694	15.368
OS10_1	OS10	0	Baseline	Baseline	yes	vanY gene in vanA cluster	3002955	vanY; glycopeptide resistance gene cluster	glycopeptide antibiotic	antibiotic target alteration	Strict	33.07	111.22	k141_37042	85821	86834	9.246
OS10_1	OS10	0	Baseline	Baseline	yes	vanY gene in vanB cluster	3002956	vanY; glycopeptide resistance gene cluster	glycopeptide antibiotic	antibiotic target alteration	Strict	53.67	84.70	k141_54694	14906	15589	64.955
OS10_1	OS10	0	Baseline	Baseline	yes	vanY gene in vanB cluster	3002956	vanY; glycopeptide resistance gene cluster	glycopeptide antibiotic	antibiotic target alteration	Strict	42.02	104.85	k141_61510	27534	28379	3.58
OS10_1	OS10	0	Baseline	Baseline	yes	vanY gene in vanB cluster	3002956	vanY; glycopeptide resistance gene cluster	glycopeptide antibiotic	antibiotic target alteration	Strict	39.13	98.13	k141_61926	15163	15954	17.208
OS10_1	OS10	0	Baseline	Baseline	yes	vanY gene in vanB cluster	3002956	vanY; glycopeptide resistance gene cluster	glycopeptide antibiotic	antibiotic target alteration	Strict	41.21	71.27	k141_83809	30289	30864	8.726
OS10_1	OS10	0	Baseline	Baseline	yes	vanY gene in vanB cluster	3002956	vanY; glycopeptide resistance gene cluster	glycopeptide antibiotic	antibiotic target alteration	Strict	51.37	91.04	k141_78388	25036	25770	11.879
OS10_1	OS10	0	Baseline	Baseline	yes	vanY gene in vanB cluster	3002956	vanY; glycopeptide resistance gene cluster	glycopeptide antibiotic	antibiotic target alteration	Strict	37.1	114.18	k141_8157	4425	5345	7.906
OS10_1	OS10	0	Baseline	Baseline	yes	vanY gene in vanB cluster	3002956	vanY; glycopeptide resistance gene cluster	glycopeptide antibiotic	antibiotic target alteration	Strict	37.63	107.46	k141_52228	1484	2350	9.662
OS10_1	OS10	0	Baseline	Baseline	yes	vanY gene in vanB cluster	3002956	vanY; glycopeptide resistance gene cluster	glycopeptide antibiotic	antibiotic target alteration	Strict	50.0	85.07	k141_57737	757	1443	2.673
OS10_1	OS10	0	Baseline	Baseline	yes	vanY gene in vanB cluster	3002956	vanY; glycopeptide resistance gene cluster	glycopeptide antibiotic	antibiotic target alteration	Strict	37.43	110.45	k141_25978	75859	76749	45.453
OS10_1	OS10	0	Baseline	Baseline	yes	vanY gene in vanB cluster	3002956	vanY; glycopeptide resistance gene cluster	glycopeptide antibiotic	antibiotic target alteration	Strict	39.57	100.37	k141_42710	29040	29849	23.667
OS10_1	OS10	0	Baseline	Baseline	yes	vanY gene in vanB cluster	3002956	vanY; glycopeptide resistance gene cluster	glycopeptide antibiotic	antibiotic target alteration	Strict	54.65	51.49	k141_4232	4836	5252	6.645
OS10_1	OS10	0	Baseline	Baseline	yes	vanY gene in vanB cluster	3002956	vanY; glycopeptide resistance gene cluster	glycopeptide antibiotic	antibiotic target alteration	Strict	31.98	100.00	k141_36464	6626	7432	27.468
OS10_1	OS10	0	Baseline	Baseline	yes	vanY gene in vanB cluster	3002956	vanY; glycopeptide resistance gene cluster	glycopeptide antibiotic	antibiotic target alteration	Strict	30.81	100.75	k141_59622	427	1239	4.993
OS10_1	OS10	0	Baseline	Baseline	yes	vanY gene in vanF cluster	3002958	vanY; glycopeptide resistance gene cluster	glycopeptide antibiotic	antibiotic target alteration	Strict	41.73	112.63	k141_78388	54549	55541	11.291
OS10_1	OS10	0	Baseline	Baseline	yes	vanY gene in vanG cluster	3002959	vanY; glycopeptide resistance gene cluster	glycopeptide antibiotic	antibiotic target alteration	Strict	48.0	64.16	k141_56925	775	1314	1.551
OS10_1	OS10	0	Baseline	Baseline	yes	vanY gene in vanM cluster	3002961	vanY; glycopeptide resistance gene cluster	glycopeptide antibiotic	antibiotic target alteration	Strict	36.93	80.69	k141_49956	1544	2110	2.159
OS10_1	OS10	0	Baseline	Baseline	yes	vanY gene in vanM cluster	3002961	vanY; glycopeptide resistance gene cluster	glycopeptide antibiotic	antibiotic target alteration	Strict	36.18	66.09	k141_61533	175	639	2.009
OS10_1	OS10	0	Baseline	Baseline	yes	vanY gene in vanM cluster	3002961	vanY; glycopeptide resistance gene cluster	glycopeptide antibiotic	antibiotic target alteration	Strict	37.79	222.32	k141_26389	592	2148	5.628
OS10_1	OS10	0	Baseline	Baseline	yes	vanY gene in vanM cluster	3002961	vanY; glycopeptide resistance gene cluster	glycopeptide antibiotic	antibiotic target alteration	Strict	41.14	78.54	k141_21048	382	933	1.459
OS10_2	OS10	1	After administration	After administration	yes	AAC(6')-Ie-APH(2'')-Ia bifunctional protein	3002597	aminoglycoside bifunctional resistance protein	aminoglycoside antibiotic	antibiotic inactivation	Perfect	100.0	100.00	k141_82703	384	1823	14.27
OS10_2	OS10	1	After administration	After administration	yes	APH(3')-IIIa	3002647	APH(3')	aminoglycoside antibiotic	antibiotic inactivation	Perfect	100.0	100.00	k141_85755	1730	2524	4.235
OS10_2	OS10	1	After administration	After administration	yes	APH(6)-Id	3002660	APH(6)	aminoglycoside antibiotic	antibiotic inactivation	Strict	100.0	102.52	k141_104841	34	891	4.465
OS10_2	OS10	1	After administration	After administration	yes	AcrE	3000499	resistance-nodulation-cell division (RND) antibiotic efflux pump	fluoroquinolone antibiotic; cephalosporin; penicillin beta-lactam	antibiotic efflux	Strict	99.48	100.00	k141_98181	111389	112546	6.316
OS10_2	OS10	1	After administration	After administration	yes	AcrF	3000502	resistance-nodulation-cell division (RND) antibiotic efflux pump	fluoroquinolone antibiotic; cephalosporin; penicillin beta-lactam	antibiotic efflux	Strict	99.42	100.00	k141_98181	112558	115662	6.094
OS10_2	OS10	1	After administration	After administration	yes	AcrS	3000656	resistance-nodulation-cell division (RND) antibiotic efflux pump	fluoroquinolone antibiotic; cephalosporin; glycylcycline; penicillin beta-lactam; tetracycline antibiotic; rifamycin antibiotic; phenicol antibiotic; disinfecting agents and antiseptics	antibiotic efflux	Strict	97.27	100.00	k141_98181	110328	110990	6.085
OS10_2	OS10	1	After administration	After administration	yes	ArnT	3005053	pmr phosphoethanolamine transferase	peptide antibiotic	antibiotic target alteration	Strict	63.88	99.82	k141_61681	12717	14369	4.723
OS10_2	OS10	1	After administration	After administration	yes	Bifidobacterium adolescentis rpoB mutants conferring resistance to rifampicin	3004480	rifamycin-resistant beta-subunit of RNA polymerase (rpoB)	rifamycin antibiotic	antibiotic target alteration; antibiotic target replacement	Strict	92.65	100.08	k141_22069	31617	35180	30.318
OS10_2	OS10	1	After administration	After administration	yes	CRP	3000518	resistance-nodulation-cell division (RND) antibiotic efflux pump	macrolide antibiotic; fluoroquinolone antibiotic; penicillin beta-lactam	antibiotic efflux	Strict	99.52	100.00	k141_106511	15142	15774	5.731
OS10_2	OS10	1	After administration	After administration	yes	Campylobacter coli chloramphenicol acetyltransferase	3004454	chloramphenicol acetyltransferase (CAT)	phenicol antibiotic	antibiotic inactivation	Strict	96.14	100.00	k141_111975	1576	2199	76.836
OS10_2	OS10	1	After administration	After administration	yes	CblA-1	3002999	CblA beta-lactamase	cephalosporin	antibiotic inactivation	Strict	99.32	100.00	k141_19087	23030	23920	8.762
OS10_2	OS10	1	After administration	After administration	yes	CfxA3	3003003	CfxA beta-lactamase	cephalosporin	antibiotic inactivation	Perfect	100.0	100.00	k141_71622	872	1837	19.799
OS10_2	OS10	1	After administration	After administration	yes	EC-8	3006881	EC beta-lactamase	cephalosporin	antibiotic inactivation	Strict	98.67	100.00	k141_101610	48601	49734	5.707
OS10_2	OS10	1	After administration	After administration	yes	ErmB	3000375	Erm 23S ribosomal RNA methyltransferase	macrolide antibiotic; lincosamide antibiotic; streptogramin antibiotic; streptogramin A antibiotic; streptogramin B antibiotic	antibiotic target alteration	Strict	98.78	98.79	k141_19539	817	1554	69.097
OS10_2	OS10	1	After administration	After administration	yes	ErmF	3000498	Erm 23S ribosomal RNA methyltransferase	macrolide antibiotic; lincosamide antibiotic; streptogramin antibiotic; streptogramin A antibiotic; streptogramin B antibiotic	antibiotic target alteration	Strict	98.5	100.00	k141_56891	2468	3268	5.363
OS10_2	OS10	1	After administration	After administration	yes	ErmG	3000522	Erm 23S ribosomal RNA methyltransferase	macrolide antibiotic; lincosamide antibiotic; streptogramin antibiotic; streptogramin A antibiotic; streptogramin B antibiotic	antibiotic target alteration	Strict	98.77	100.00	k141_69903	690	1424	21.165
OS10_2	OS10	1	After administration	After administration	yes	ErmX	3000596	Erm 23S ribosomal RNA methyltransferase	macrolide antibiotic; lincosamide antibiotic; streptogramin antibiotic; streptogramin A antibiotic; streptogramin B antibiotic	antibiotic target alteration	Strict	89.44	100.00	k141_42261	312	1166	15.717
OS10_2	OS10	1	After administration	After administration	yes	Escherichia coli AcrAB-TolC with AcrR mutation conferring resistance to ciprofloxacin, tetracycline, and ceftazidime	3003807	resistance-nodulation-cell division (RND) antibiotic efflux pump	fluoroquinolone antibiotic; cephalosporin; glycylcycline; penicillin beta-lactam; tetracycline antibiotic; rifamycin antibiotic; phenicol antibiotic; disinfecting agents and antiseptics	antibiotic target alteration; antibiotic efflux	Strict	99.07	100.00	k141_33219	16081	16728	5.33
OS10_2	OS10	1	After administration	After administration	yes	Escherichia coli AcrAB-TolC with MarR mutations conferring resistance to ciprofloxacin and tetracycline	3003378	resistance-nodulation-cell division (RND) antibiotic efflux pump	fluoroquinolone antibiotic; cephalosporin; glycylcycline; penicillin beta-lactam; tetracycline antibiotic; rifamycin antibiotic; phenicol antibiotic; disinfecting agents and antiseptics	antibiotic target alteration; antibiotic efflux	Strict	98.61	100.00	k141_43325	3359	3793	3.136
OS10_2	OS10	1	After administration	After administration	yes	Escherichia coli acrA	3004043	resistance-nodulation-cell division (RND) antibiotic efflux pump	fluoroquinolone antibiotic; cephalosporin; glycylcycline; penicillin beta-lactam; tetracycline antibiotic; rifamycin antibiotic; phenicol antibiotic; disinfecting agents and antiseptics	antibiotic efflux	Strict	99.75	100.00	k141_33219	14746	15939	6.369
OS10_2	OS10	1	After administration	After administration	yes	Escherichia coli cyaA with mutation conferring resistance to fosfomycin	3003900	antibiotic-resistant cya adenylate cyclase	phosphonic acid antibiotic	antibiotic target alteration	Strict	99.29	100.00	k141_90099	42499	45045	7.543
OS10_2	OS10	1	After administration	After administration	yes	Escherichia coli gyrA conferring resistance to fluoroquinolones	3003294	fluoroquinolone resistant gyrA	fluoroquinolone antibiotic	antibiotic target alteration	Strict	97.37	100.00	k141_36860	6884	9511	5.058
OS10_2	OS10	1	After administration	After administration	yes	Escherichia coli mdfA	3001328	major facilitator superfamily (MFS) antibiotic efflux pump	tetracycline antibiotic; phenicol antibiotic; disinfecting agents and antiseptics	antibiotic efflux	Strict	96.1	100.00	k141_87398	36042	37274	4.661
OS10_2	OS10	1	After administration	After administration	yes	Escherichia coli soxR with mutation conferring antibiotic resistance	3003381	ATP-binding cassette (ABC) antibiotic efflux pump; major facilitator superfamily (MFS) antibiotic efflux pump; resistance-nodulation-cell division (RND) antibiotic efflux pump	fluoroquinolone antibiotic; cephalosporin; glycylcycline; penicillin beta-lactam; tetracycline antibiotic; rifamycin antibiotic; phenicol antibiotic; disinfecting agents and antiseptics	antibiotic target alteration; antibiotic efflux	Strict	98.7	100.00	k141_27216	40095	40559	5.305
OS10_2	OS10	1	After administration	After administration	yes	Escherichia coli soxS with mutation conferring antibiotic resistance	3003511	ATP-binding cassette (ABC) antibiotic efflux pump; major facilitator superfamily (MFS) antibiotic efflux pump; resistance-nodulation-cell division (RND) antibiotic efflux pump; General Bacterial Porin with reduced permeability to beta-lactams	fluoroquinolone antibiotic; monobactam; carbapenem; cephalosporin; glycylcycline; penicillin beta-lactam; tetracycline antibiotic; rifamycin antibiotic; phenicol antibiotic; disinfecting agents and antiseptics	antibiotic target alteration; antibiotic efflux; reduced permeability to antibiotic	Strict	100.0	100.00	k141_27216	39686	40009	4.658
OS10_2	OS10	1	After administration	After administration	yes	H-NS	3000676	major facilitator superfamily (MFS) antibiotic efflux pump; resistance-nodulation-cell division (RND) antibiotic efflux pump	macrolide antibiotic; fluoroquinolone antibiotic; cephalosporin; penicillin beta-lactam; tetracycline antibiotic	antibiotic efflux	Perfect	100.0	100.00	k141_13945	1636	2049	2.664
OS10_2	OS10	1	After administration	After administration	yes	Haemophilus influenzae PBP3 conferring resistance to beta-lactam antibiotics	3004446	Penicillin-binding protein mutations conferring resistance to beta-lactam antibiotics	cephalosporin; penicillin beta-lactam	antibiotic target alteration	Strict	53.11	96.39	k141_62932	128667	130433	6.849
OS10_2	OS10	1	After administration	After administration	yes	Klebsiella pneumoniae KpnE	3004580	small multidrug resistance (SMR) antibiotic efflux pump	macrolide antibiotic; aminoglycoside antibiotic; cephalosporin; tetracycline antibiotic; peptide antibiotic; rifamycin antibiotic; disinfecting agents and antiseptics	antibiotic efflux	Strict	82.2	100.83	k141_81842	31101	31466	3.886
OS10_2	OS10	1	After administration	After administration	yes	Klebsiella pneumoniae KpnF	3004583	small multidrug resistance (SMR) antibiotic efflux pump	macrolide antibiotic; aminoglycoside antibiotic; cephalosporin; tetracycline antibiotic; peptide antibiotic; rifamycin antibiotic; disinfecting agents and antiseptics	antibiotic efflux	Strict	84.4	100.00	k141_81842	30785	31114	2.287
OS10_2	OS10	1	After administration	After administration	yes	Mef(En2)	3004659	major facilitator superfamily (MFS) antibiotic efflux pump	macrolide antibiotic; lincosamide antibiotic	antibiotic efflux	Strict	99.5	100.00	k141_7692	2343	3548	4.163
OS10_2	OS10	1	After administration	After administration	yes	Mef(En2)	3004659	major facilitator superfamily (MFS) antibiotic efflux pump	macrolide antibiotic; lincosamide antibiotic	antibiotic efflux	Strict	99.5	100.00	k141_7692	12445	13650	4.043
OS10_2	OS10	1	After administration	After administration	yes	Mycobacterium tuberculosis rpoC mutations confer resistance to rifampicin	3004994	rifampicin resistant rpoC	rifamycin antibiotic	antibiotic target alteration	Strict	50.89	94.68	k141_21188	7914	11654	20.349
OS10_2	OS10	1	After administration	After administration	yes	Mycobacterium tuberculosis rpoC mutations confer resistance to rifampicin	3004994	rifampicin resistant rpoC	rifamycin antibiotic	antibiotic target alteration	Strict	51.44	93.77	k141_105666	59975	63679	47.847
OS10_2	OS10	1	After administration	After administration	yes	Mycobacterium tuberculosis rpoC mutations confer resistance to rifampicin	3004994	rifampicin resistant rpoC	rifamycin antibiotic	antibiotic target alteration	Strict	52.02	92.86	k141_71058	53938	57606	11.771
OS10_2	OS10	1	After administration	After administration	yes	Mycobacterium tuberculosis rpoC mutations confer resistance to rifampicin	3004994	rifampicin resistant rpoC	rifamycin antibiotic	antibiotic target alteration	Strict	50.7	90.50	k141_78144	680	4255	8.733
OS10_2	OS10	1	After administration	After administration	yes	Mycobacterium tuberculosis rpoC mutations confer resistance to rifampicin	3004994	rifampicin resistant rpoC	rifamycin antibiotic	antibiotic target alteration	Strict	51.98	94.07	k141_15383	45613	49329	16.108
OS10_2	OS10	1	After administration	After administration	yes	Mycobacterium tuberculosis rpoC mutations confer resistance to rifampicin	3004994	rifampicin resistant rpoC	rifamycin antibiotic	antibiotic target alteration	Strict	49.77	113.30	k141_71647	112393	116868	65.483
OS10_2	OS10	1	After administration	After administration	yes	Mycobacterium tuberculosis rpoC mutations confer resistance to rifampicin	3004994	rifampicin resistant rpoC	rifamycin antibiotic	antibiotic target alteration	Strict	52.68	91.03	k141_11223	27580	31176	31.395
OS10_2	OS10	1	After administration	After administration	yes	Mycobacterium tuberculosis rpoC mutations confer resistance to rifampicin	3004994	rifampicin resistant rpoC	rifamycin antibiotic	antibiotic target alteration	Strict	49.7	97.42	k141_75054	29655	33503	14.726
OS10_2	OS10	1	After administration	After administration	yes	Mycobacterium tuberculosis rpoC mutations confer resistance to rifampicin	3004994	rifampicin resistant rpoC	rifamycin antibiotic	antibiotic target alteration	Strict	51.12	93.62	k141_48649	9657	13355	35.096
OS10_2	OS10	1	After administration	After administration	yes	PmrF	3003578	pmr phosphoethanolamine transferase	peptide antibiotic	antibiotic target alteration	Strict	99.69	100.00	k141_61681	8880	9848	4.013
OS10_2	OS10	1	After administration	After administration	yes	SAT-4	3002897	streptothricin acetyltransferase (SAT)	nucleoside antibiotic	antibiotic inactivation	Strict	99.44	100.00	k141_85755	1095	1637	2.085
OS10_2	OS10	1	After administration	After administration	yes	TEM-1	3000873	TEM beta-lactamase	monobactam; cephalosporin; penicillin beta-lactam	antibiotic inactivation	Perfect	100.0	100.00	k141_59910	578	1438	5.528
OS10_2	OS10	1	After administration	After administration	yes	TolC	3000237	ATP-binding cassette (ABC) antibiotic efflux pump; major facilitator superfamily (MFS) antibiotic efflux pump; resistance-nodulation-cell division (RND) antibiotic efflux pump	macrolide antibiotic; fluoroquinolone antibiotic; aminoglycoside antibiotic; carbapenem; cephalosporin; glycylcycline; penicillin beta-lactam; tetracycline antibiotic; peptide antibiotic; aminocoumarin antibiotic; rifamycin antibiotic; phenicol antibiotic; disinfecting agents and antiseptics	antibiotic efflux	Strict	99.8	99.60	k141_31748	12535	14016	5.464
OS10_2	OS10	1	After administration	After administration	yes	YojI	3003952	ATP-binding cassette (ABC) antibiotic efflux pump	peptide antibiotic	antibiotic efflux	Strict	99.45	100.00	k141_36860	37689	39332	6.126
OS10_2	OS10	1	After administration	After administration	yes	aad(6)	3002628	ANT(6)	aminoglycoside antibiotic	antibiotic inactivation	Strict	88.77	109.42	k141_85755	190	1098	1.596
OS10_2	OS10	1	After administration	After administration	yes	acrB	3000216	resistance-nodulation-cell division (RND) antibiotic efflux pump	fluoroquinolone antibiotic; cephalosporin; glycylcycline; penicillin beta-lactam; tetracycline antibiotic; rifamycin antibiotic; phenicol antibiotic; disinfecting agents and antiseptics	antibiotic efflux	Strict	99.9	100.00	k141_33219	11574	14723	5.215
OS10_2	OS10	1	After administration	After administration	yes	acrD	3000491	resistance-nodulation-cell division (RND) antibiotic efflux pump	aminoglycoside antibiotic	antibiotic efflux	Strict	99.81	100.00	k141_77453	6531	9644	5.182
OS10_2	OS10	1	After administration	After administration	yes	adeF	3000777	resistance-nodulation-cell division (RND) antibiotic efflux pump	fluoroquinolone antibiotic; tetracycline antibiotic	antibiotic efflux	Strict	42.61	98.02	k141_22526	23702	26818	7.887
OS10_2	OS10	1	After administration	After administration	yes	adeF	3000777	resistance-nodulation-cell division (RND) antibiotic efflux pump	fluoroquinolone antibiotic; tetracycline antibiotic	antibiotic efflux	Strict	41.79	97.92	k141_19087	19779	22892	9.628
OS10_2	OS10	1	After administration	After administration	yes	bacA	3002986	undecaprenyl pyrophosphate related proteins	peptide antibiotic	antibiotic target alteration	Strict	99.63	100.00	k141_19587	89264	90085	5.861
OS10_2	OS10	1	After administration	After administration	yes	baeR	3000828	resistance-nodulation-cell division (RND) antibiotic efflux pump	aminoglycoside antibiotic; aminocoumarin antibiotic	antibiotic efflux	Strict	96.23	100.00	k141_41629	699	1421	5.459
OS10_2	OS10	1	After administration	After administration	yes	cfrE	3005023	Cfr 23S ribosomal RNA methyltransferase	lincosamide antibiotic; streptogramin antibiotic; oxazolidinone antibiotic; phenicol antibiotic; pleuromutilin antibiotic	antibiotic target alteration	Perfect	100.0	100.00	k141_18871	141	1175	3.0
OS10_2	OS10	1	After administration	After administration	yes	dfrA7	3002862	trimethoprim resistant dihydrofolate reductase dfr	diaminopyrimidine antibiotic	antibiotic target replacement	Strict	99.36	126.75	k141_104810	6066	6665	5.853
OS10_2	OS10	1	After administration	After administration	yes	dfrF	3002867	trimethoprim resistant dihydrofolate reductase dfr	diaminopyrimidine antibiotic	antibiotic target replacement	Perfect	100.0	100.00	k141_1381	45729	46223	34.007
OS10_2	OS10	1	After administration	After administration	yes	emrA	3000027	major facilitator superfamily (MFS) antibiotic efflux pump	fluoroquinolone antibiotic	antibiotic efflux	Strict	99.74	100.00	k141_100827	146939	148111	4.973
OS10_2	OS10	1	After administration	After administration	yes	emrB	3000074	major facilitator superfamily (MFS) antibiotic efflux pump	fluoroquinolone antibiotic	antibiotic efflux	Perfect	100.0	100.00	k141_100827	145384	146922	5.431
OS10_2	OS10	1	After administration	After administration	yes	emrK	3000206	major facilitator superfamily (MFS) antibiotic efflux pump	tetracycline antibiotic	antibiotic efflux	Strict	99.15	110.26	k141_83629	56863	58026	3.516
OS10_2	OS10	1	After administration	After administration	yes	emrR	3000516	major facilitator superfamily (MFS) antibiotic efflux pump	fluoroquinolone antibiotic	antibiotic efflux	Strict	99.43	100.00	k141_100827	148238	148768	3.826
OS10_2	OS10	1	After administration	After administration	yes	emrY	3000254	major facilitator superfamily (MFS) antibiotic efflux pump	tetracycline antibiotic	antibiotic efflux	Perfect	100.0	100.00	k141_83629	55325	56863	4.281
OS10_2	OS10	1	After administration	After administration	yes	eptA	3003576	pmr phosphoethanolamine transferase	peptide antibiotic	antibiotic target alteration	Strict	99.63	100.00	k141_106767	27006	28649	5.579
OS10_2	OS10	1	After administration	After administration	yes	evgA	3000832	major facilitator superfamily (MFS) antibiotic efflux pump; resistance-nodulation-cell division (RND) antibiotic efflux pump	macrolide antibiotic; fluoroquinolone antibiotic; penicillin beta-lactam; tetracycline antibiotic	antibiotic efflux	Perfect	100.0	100.00	k141_83629	58442	59056	2.879
OS10_2	OS10	1	After administration	After administration	yes	evgS	3000833	major facilitator superfamily (MFS) antibiotic efflux pump; resistance-nodulation-cell division (RND) antibiotic efflux pump	macrolide antibiotic; fluoroquinolone antibiotic; penicillin beta-lactam; tetracycline antibiotic	antibiotic efflux	Strict	97.66	100.00	k141_83629	59061	62654	3.852
OS10_2	OS10	1	After administration	After administration	yes	gadX	3000508	resistance-nodulation-cell division (RND) antibiotic efflux pump	macrolide antibiotic; fluoroquinolone antibiotic; penicillin beta-lactam	antibiotic efflux	Strict	95.62	100.00	k141_59850	21692	22516	6.227
OS10_2	OS10	1	After administration	After administration	yes	kdpE	3003841	kdpDE	aminoglycoside antibiotic	antibiotic efflux	Strict	98.67	100.00	k141_57917	194231	194908	3.938
OS10_2	OS10	1	After administration	After administration	yes	leuO	3003843	major facilitator superfamily (MFS) antibiotic efflux pump	nucleoside antibiotic; disinfecting agents and antiseptics	antibiotic efflux	Strict	99.36	100.00	k141_62932	136534	137478	5.59
OS10_2	OS10	1	After administration	After administration	yes	lnuC	3002837	lincosamide nucleotidyltransferase (LNU)	lincosamide antibiotic	antibiotic inactivation	Strict	98.17	100.00	k141_54858	335	829	1.055
OS10_2	OS10	1	After administration	After administration	yes	marA	3000263	resistance-nodulation-cell division (RND) antibiotic efflux pump; General Bacterial Porin with reduced permeability to beta-lactams	fluoroquinolone antibiotic; monobactam; carbapenem; cephalosporin; glycylcycline; penicillin beta-lactam; tetracycline antibiotic; rifamycin antibiotic; phenicol antibiotic; disinfecting agents and antiseptics	antibiotic efflux; reduced permeability to antibiotic	Perfect	100.0	100.00	k141_43325	3813	4196	3.099
OS10_2	OS10	1	After administration	After administration	yes	mdtA	3000792	resistance-nodulation-cell division (RND) antibiotic efflux pump	aminocoumarin antibiotic	antibiotic efflux	Strict	99.52	100.00	k141_41629	10434	11681	5.372
OS10_2	OS10	1	After administration	After administration	yes	mdtB	3000793	resistance-nodulation-cell division (RND) antibiotic efflux pump	aminocoumarin antibiotic	antibiotic efflux	Strict	99.52	100.00	k141_41629	7312	10434	5.232
OS10_2	OS10	1	After administration	After administration	yes	mdtC	3000794	resistance-nodulation-cell division (RND) antibiotic efflux pump	aminocoumarin antibiotic	antibiotic efflux	Strict	99.41	100.00	k141_41629	4234	7311	5.073
OS10_2	OS10	1	After administration	After administration	yes	mdtE	3000795	resistance-nodulation-cell division (RND) antibiotic efflux pump	macrolide antibiotic; fluoroquinolone antibiotic; penicillin beta-lactam	antibiotic efflux	Strict	99.74	100.00	k141_59850	15937	17094	6.165
OS10_2	OS10	1	After administration	After administration	yes	mdtF	3000796	resistance-nodulation-cell division (RND) antibiotic efflux pump	macrolide antibiotic; fluoroquinolone antibiotic; penicillin beta-lactam	antibiotic efflux	Strict	99.71	100.00	k141_59850	17119	20232	5.834
OS10_2	OS10	1	After administration	After administration	yes	mdtG	3001329	major facilitator superfamily (MFS) antibiotic efflux pump	phosphonic acid antibiotic	antibiotic efflux	Strict	99.75	100.00	k141_65267	19177	20403	3.714
OS10_2	OS10	1	After administration	After administration	yes	mdtH	3001216	major facilitator superfamily (MFS) antibiotic efflux pump	fluoroquinolone antibiotic	antibiotic efflux	Perfect	100.0	100.00	k141_65267	9338	10546	4.681
OS10_2	OS10	1	After administration	After administration	yes	mdtM	3001214	major facilitator superfamily (MFS) antibiotic efflux pump	fluoroquinolone antibiotic; lincosamide antibiotic; nucleoside antibiotic; phenicol antibiotic; disinfecting agents and antiseptics	antibiotic efflux	Perfect	100.0	100.00	k141_62932	318935	320167	4.26
OS10_2	OS10	1	After administration	After administration	yes	mdtN	3003548	major facilitator superfamily (MFS) antibiotic efflux pump	nucleoside antibiotic; disinfecting agents and antiseptics	antibiotic efflux	Perfect	100.0	100.00	k141_106767	51193	52224	5.99
OS10_2	OS10	1	After administration	After administration	yes	mdtO	3003549	major facilitator superfamily (MFS) antibiotic efflux pump	nucleoside antibiotic; disinfecting agents and antiseptics	antibiotic efflux	Strict	97.8	100.00	k141_106767	52224	54275	6.534
OS10_2	OS10	1	After administration	After administration	yes	mdtP	3003550	major facilitator superfamily (MFS) antibiotic efflux pump	nucleoside antibiotic; disinfecting agents and antiseptics	antibiotic efflux	Strict	98.16	100.00	k141_106767	54272	55738	5.856
OS10_2	OS10	1	After administration	After administration	yes	mef(H)	3007047	major facilitator superfamily (MFS) antibiotic efflux pump	macrolide antibiotic	antibiotic efflux	Strict	51.4	135.78	k141_56205	3	449	0.714
OS10_2	OS10	1	After administration	After administration	yes	msbA	3003950	ATP-binding cassette (ABC) antibiotic efflux pump	nitroimidazole antibiotic	antibiotic efflux	Strict	99.83	100.00	k141_28401	50300	52048	4.215
OS10_2	OS10	1	After administration	After administration	yes	nimB	3004655	nitroimidazole reductase	nitroimidazole antibiotic	antibiotic inactivation	Strict	54.09	96.95	k141_22692	2545	3024	1.451
OS10_2	OS10	1	After administration	After administration	yes	nimI	3007111	nitroimidazole reductase	nitroimidazole antibiotic	antibiotic inactivation	Strict	57.25	83.72	k141_740	1	435	1.868
OS10_2	OS10	1	After administration	After administration	yes	qacG	3007015	small multidrug resistance (SMR) antibiotic efflux pump	disinfecting agents and antiseptics	antibiotic efflux	Strict	43.4	108.41	k141_64781	10807	11157	1.075
OS10_2	OS10	1	After administration	After administration	yes	qacJ	3007014	small multidrug resistance (SMR) antibiotic efflux pump	disinfecting agents and antiseptics	antibiotic efflux	Strict	48.6	100.00	k141_111730	373	696	1.165
OS10_2	OS10	1	After administration	After administration	yes	rsmA	3005069	resistance-nodulation-cell division (RND) antibiotic efflux pump	fluoroquinolone antibiotic; diaminopyrimidine antibiotic; phenicol antibiotic	antibiotic efflux	Strict	85.25	100.00	k141_100827	140807	140992	3.589
OS10_2	OS10	1	After administration	After administration	yes	sul2	3000412	sulfonamide resistant sul	sulfonamide antibiotic	antibiotic target replacement	Strict	99.63	100.00	k141_104841	1755	2570	6.367
OS10_2	OS10	1	After administration	After administration	yes	tet(32)	3000196	tetracycline-resistant ribosomal protection protein	tetracycline antibiotic	antibiotic target protection	Strict	99.27	42.72	k141_24124	3	824	14.511
OS10_2	OS10	1	After administration	After administration	yes	tet(32)	3000196	tetracycline-resistant ribosomal protection protein	tetracycline antibiotic	antibiotic target protection	Strict	98.3	64.48	k141_19808	586	1821	27.027
OS10_2	OS10	1	After administration	After administration	yes	tet(32)	3000196	tetracycline-resistant ribosomal protection protein	tetracycline antibiotic	antibiotic target protection	Strict	74.68	61.82	k141_62992	1	1185	1.127
OS10_2	OS10	1	After administration	After administration	yes	tet(36)	3000197	tetracycline-resistant ribosomal protection protein	tetracycline antibiotic	antibiotic target protection	Strict	32.73	149.06	k141_15627	3681	6545	1.732
OS10_2	OS10	1	After administration	After administration	yes	tet(36)	3000197	tetracycline-resistant ribosomal protection protein	tetracycline antibiotic	antibiotic target protection	Strict	33.28	141.25	k141_16012	18199	20913	4.394
OS10_2	OS10	1	After administration	After administration	yes	tet(A)	3000165	major facilitator superfamily (MFS) antibiotic efflux pump	tetracycline antibiotic	antibiotic efflux	Strict	99.74	94.10	k141_101921	6734	7933	6.143
OS10_2	OS10	1	After administration	After administration	yes	tet(O)	3000190	tetracycline-resistant ribosomal protection protein	tetracycline antibiotic	antibiotic target protection	Strict	99.34	47.10	k141_49013	475	1377	130.909
OS10_2	OS10	1	After administration	After administration	yes	tet(O)	3000190	tetracycline-resistant ribosomal protection protein	tetracycline antibiotic	antibiotic target protection	Strict	99.22	60.25	k141_28475	1	1158	130.929
OS10_2	OS10	1	After administration	After administration	yes	tet(Q)	3000191	tetracycline-resistant ribosomal protection protein	tetracycline antibiotic	antibiotic target protection	Strict	94.71	77.63	k141_24217	428	1960	18.705
OS10_2	OS10	1	After administration	After administration	yes	tet(Q)	3000191	tetracycline-resistant ribosomal protection protein	tetracycline antibiotic	antibiotic target protection	Strict	96.42	68.04	k141_12709	1	1341	25.235
OS10_2	OS10	1	After administration	After administration	yes	tet(W)	3000194	tetracycline-resistant ribosomal protection protein	tetracycline antibiotic	antibiotic target protection	Strict	98.33	65.88	k141_103778	24622	25887	63.548
OS10_2	OS10	1	After administration	After administration	yes	tet(W/N/W)	3004442	tetracycline-resistant ribosomal protection protein	tetracycline antibiotic	antibiotic target protection	Strict	79.94	100.94	k141_85370	10060	11997	3.145
OS10_2	OS10	1	After administration	After administration	yes	tet(W/N/W)	3004442	tetracycline-resistant ribosomal protection protein	tetracycline antibiotic	antibiotic target protection	Strict	92.86	65.88	k141_97472	3	1268	22.329
OS10_2	OS10	1	After administration	After administration	yes	ugd	3003577	pmr phosphoethanolamine transferase	peptide antibiotic	antibiotic target alteration	Strict	99.23	100.00	k141_75497	18236	19402	4.278
OS10_2	OS10	1	After administration	After administration	yes	vanG	3002909	glycopeptide resistance gene cluster; Van ligase	glycopeptide antibiotic	antibiotic target alteration	Strict	57.88	100.29	k141_42312	2249	3301	2.949
OS10_2	OS10	1	After administration	After administration	yes	vanG	3002909	glycopeptide resistance gene cluster; Van ligase	glycopeptide antibiotic	antibiotic target alteration	Strict	41.88	102.29	k141_70473	34417	35490	16.646
OS10_2	OS10	1	After administration	After administration	yes	vanG	3002909	glycopeptide resistance gene cluster; Van ligase	glycopeptide antibiotic	antibiotic target alteration	Strict	57.39	99.14	k141_872	8795	9835	3.68
OS10_2	OS10	1	After administration	After administration	yes	vanG	3002909	glycopeptide resistance gene cluster; Van ligase	glycopeptide antibiotic	antibiotic target alteration	Strict	54.26	99.71	k141_15118	1677	2723	2.384
OS10_2	OS10	1	After administration	After administration	yes	vanG	3002909	glycopeptide resistance gene cluster; Van ligase	glycopeptide antibiotic	antibiotic target alteration	Strict	38.23	104.30	k141_106468	8532	9626	5.593
OS10_2	OS10	1	After administration	After administration	yes	vanG	3002909	glycopeptide resistance gene cluster; Van ligase	glycopeptide antibiotic	antibiotic target alteration	Strict	41.93	102.87	k141_80364	15329	16408	3.789
OS10_2	OS10	1	After administration	After administration	yes	vanG	3002909	glycopeptide resistance gene cluster; Van ligase	glycopeptide antibiotic	antibiotic target alteration	Strict	41.09	101.15	k141_3800	5747	6808	7.324
OS10_2	OS10	1	After administration	After administration	yes	vanG	3002909	glycopeptide resistance gene cluster; Van ligase	glycopeptide antibiotic	antibiotic target alteration	Strict	39.03	102.29	k141_74348	48	1121	1.648
OS10_2	OS10	1	After administration	After administration	yes	vanG	3002909	glycopeptide resistance gene cluster; Van ligase	glycopeptide antibiotic	antibiotic target alteration	Strict	44.92	103.15	k141_39603	17244	18326	5.708
OS10_2	OS10	1	After administration	After administration	yes	vanG	3002909	glycopeptide resistance gene cluster; Van ligase	glycopeptide antibiotic	antibiotic target alteration	Strict	43.82	102.01	k141_5087	274	1344	1.192
OS10_2	OS10	1	After administration	After administration	yes	vanG	3002909	glycopeptide resistance gene cluster; Van ligase	glycopeptide antibiotic	antibiotic target alteration	Strict	55.21	94.84	k141_111190	2	997	2.827
OS10_2	OS10	1	After administration	After administration	yes	vanG	3002909	glycopeptide resistance gene cluster; Van ligase	glycopeptide antibiotic	antibiotic target alteration	Strict	40.62	101.15	k141_41176	14410	15471	9.893
OS10_2	OS10	1	After administration	After administration	yes	vanG	3002909	glycopeptide resistance gene cluster; Van ligase	glycopeptide antibiotic	antibiotic target alteration	Strict	51.88	99.43	k141_13318	2123	3166	4.059
OS10_2	OS10	1	After administration	After administration	yes	vanH gene in vanD cluster	3002944	vanH; glycopeptide resistance gene cluster	glycopeptide antibiotic	antibiotic target alteration	Strict	99.69	100.00	k141_62744	464	1435	1.284
OS10_2	OS10	1	After administration	After administration	yes	vanH gene in vanF cluster	3002945	vanH; glycopeptide resistance gene cluster	glycopeptide antibiotic	antibiotic target alteration	Strict	47.27	101.86	k141_82531	20404	21390	6.94
OS10_2	OS10	1	After administration	After administration	yes	vanH gene in vanO cluster	3002948	vanH; glycopeptide resistance gene cluster	glycopeptide antibiotic	antibiotic target alteration	Strict	37.89	93.43	k141_71586	57037	58020	7.049
OS10_2	OS10	1	After administration	After administration	yes	vanH gene in vanO cluster	3002948	vanH; glycopeptide resistance gene cluster	glycopeptide antibiotic	antibiotic target alteration	Strict	40.72	94.57	k141_30894	6136	7131	2.564
OS10_2	OS10	1	After administration	After administration	yes	vanH gene in vanO cluster	3002948	vanH; glycopeptide resistance gene cluster	glycopeptide antibiotic	antibiotic target alteration	Strict	37.18	93.43	k141_34720	7946	8929	1.681
OS10_2	OS10	1	After administration	After administration	yes	vanT gene in vanC cluster	3002970	glycopeptide resistance gene cluster; vanT	glycopeptide antibiotic	antibiotic target alteration	Strict	32.8	55.73	k141_13171	3360	4529	3.522
OS10_2	OS10	1	After administration	After administration	yes	vanT gene in vanG cluster	3002972	glycopeptide resistance gene cluster; vanT	glycopeptide antibiotic	antibiotic target alteration	Strict	43.26	98.60	k141_42312	4020	6128	3.55
OS10_2	OS10	1	After administration	After administration	yes	vanT gene in vanG cluster	3002972	glycopeptide resistance gene cluster; vanT	glycopeptide antibiotic	antibiotic target alteration	Strict	33.7	118.40	k141_14563	55015	57546	20.117
OS10_2	OS10	1	After administration	After administration	yes	vanT gene in vanG cluster	3002972	glycopeptide resistance gene cluster; vanT	glycopeptide antibiotic	antibiotic target alteration	Strict	33.88	54.49	k141_42884	2377	3543	2.686
OS10_2	OS10	1	After administration	After administration	yes	vanT gene in vanG cluster	3002972	glycopeptide resistance gene cluster; vanT	glycopeptide antibiotic	antibiotic target alteration	Strict	46.43	97.33	k141_872	5978	8059	4.294
OS10_2	OS10	1	After administration	After administration	yes	vanT gene in vanG cluster	3002972	glycopeptide resistance gene cluster; vanT	glycopeptide antibiotic	antibiotic target alteration	Strict	35.05	115.31	k141_1310	6594	9059	5.355
OS10_2	OS10	1	After administration	After administration	yes	vanT gene in vanG cluster	3002972	glycopeptide resistance gene cluster; vanT	glycopeptide antibiotic	antibiotic target alteration	Strict	44.81	45.93	k141_15118	3460	4443	2.566
OS10_2	OS10	1	After administration	After administration	yes	vanT gene in vanG cluster	3002972	glycopeptide resistance gene cluster; vanT	glycopeptide antibiotic	antibiotic target alteration	Strict	34.15	56.32	k141_43449	300	1505	1.059
OS10_2	OS10	1	After administration	After administration	yes	vanT gene in vanG cluster	3002972	glycopeptide resistance gene cluster; vanT	glycopeptide antibiotic	antibiotic target alteration	Strict	35.54	55.76	k141_99384	244	1437	1.021
OS10_2	OS10	1	After administration	After administration	yes	vanT gene in vanG cluster	3002972	glycopeptide resistance gene cluster; vanT	glycopeptide antibiotic	antibiotic target alteration	Strict	36.39	54.49	k141_1691	1533	2699	4.526
OS10_2	OS10	1	After administration	After administration	yes	vanT gene in vanG cluster	3002972	glycopeptide resistance gene cluster; vanT	glycopeptide antibiotic	antibiotic target alteration	Strict	34.04	55.90	k141_50416	20003	21199	10.474
OS10_2	OS10	1	After administration	After administration	yes	vanT gene in vanG cluster	3002972	glycopeptide resistance gene cluster; vanT	glycopeptide antibiotic	antibiotic target alteration	Strict	34.58	87.64	k141_8663	1	1875	2.353
OS10_2	OS10	1	After administration	After administration	yes	vanT gene in vanG cluster	3002972	glycopeptide resistance gene cluster; vanT	glycopeptide antibiotic	antibiotic target alteration	Strict	34.59	53.65	k141_92812	1337	2485	4.648
OS10_2	OS10	1	After administration	After administration	yes	vanT gene in vanG cluster	3002972	glycopeptide resistance gene cluster; vanT	glycopeptide antibiotic	antibiotic target alteration	Strict	34.15	111.94	k141_99761	3	2396	2.279
OS10_2	OS10	1	After administration	After administration	yes	vanT gene in vanG cluster	3002972	glycopeptide resistance gene cluster; vanT	glycopeptide antibiotic	antibiotic target alteration	Strict	35.31	93.26	k141_65257	241	2235	1.804
OS10_2	OS10	1	After administration	After administration	yes	vanT gene in vanG cluster	3002972	glycopeptide resistance gene cluster; vanT	glycopeptide antibiotic	antibiotic target alteration	Strict	36.02	54.92	k141_37175	647	1822	3.998
OS10_2	OS10	1	After administration	After administration	yes	vanT gene in vanG cluster	3002972	glycopeptide resistance gene cluster; vanT	glycopeptide antibiotic	antibiotic target alteration	Strict	37.14	52.81	k141_93268	55671	56801	19.836
OS10_2	OS10	1	After administration	After administration	yes	vanT gene in vanG cluster	3002972	glycopeptide resistance gene cluster; vanT	glycopeptide antibiotic	antibiotic target alteration	Strict	33.7	54.49	k141_16564	3883	5049	2.189
OS10_2	OS10	1	After administration	After administration	yes	vanT gene in vanG cluster	3002972	glycopeptide resistance gene cluster; vanT	glycopeptide antibiotic	antibiotic target alteration	Strict	40.0	52.53	k141_9498	77237	78361	16.356
OS10_2	OS10	1	After administration	After administration	yes	vanT gene in vanG cluster	3002972	glycopeptide resistance gene cluster; vanT	glycopeptide antibiotic	antibiotic target alteration	Strict	36.59	55.06	k141_73357	2078	3256	1.551
OS10_2	OS10	1	After administration	After administration	yes	vanT gene in vanG cluster	3002972	glycopeptide resistance gene cluster; vanT	glycopeptide antibiotic	antibiotic target alteration	Strict	39.64	111.52	k141_45919	12257	14641	10.246
OS10_2	OS10	1	After administration	After administration	yes	vanT gene in vanG cluster	3002972	glycopeptide resistance gene cluster; vanT	glycopeptide antibiotic	antibiotic target alteration	Strict	42.39	53.09	k141_74169	445	1581	2.425
OS10_2	OS10	1	After administration	After administration	yes	vanT gene in vanG cluster	3002972	glycopeptide resistance gene cluster; vanT	glycopeptide antibiotic	antibiotic target alteration	Strict	37.53	52.67	k141_25355	28253	29380	3.808
OS10_2	OS10	1	After administration	After administration	yes	vanT gene in vanG cluster	3002972	glycopeptide resistance gene cluster; vanT	glycopeptide antibiotic	antibiotic target alteration	Strict	38.02	57.02	k141_25392	41451	42671	10.578
OS10_2	OS10	1	After administration	After administration	yes	vanT gene in vanG cluster	3002972	glycopeptide resistance gene cluster; vanT	glycopeptide antibiotic	antibiotic target alteration	Strict	34.6	53.51	k141_53366	15039	16184	13.448
OS10_2	OS10	1	After administration	After administration	yes	vanT gene in vanG cluster	3002972	glycopeptide resistance gene cluster; vanT	glycopeptide antibiotic	antibiotic target alteration	Strict	38.21	54.35	k141_32885	9079	10242	5.585
OS10_2	OS10	1	After administration	After administration	yes	vanT gene in vanG cluster	3002972	glycopeptide resistance gene cluster; vanT	glycopeptide antibiotic	antibiotic target alteration	Strict	33.6	55.06	k141_109725	35289	36467	13.367
OS10_2	OS10	1	After administration	After administration	yes	vanT gene in vanG cluster	3002972	glycopeptide resistance gene cluster; vanT	glycopeptide antibiotic	antibiotic target alteration	Strict	33.33	65.45	k141_53572	545	1945	1.761
OS10_2	OS10	1	After administration	After administration	yes	vanT gene in vanG cluster	3002972	glycopeptide resistance gene cluster; vanT	glycopeptide antibiotic	antibiotic target alteration	Strict	31.78	54.63	k141_11809	47657	48826	20.539
OS10_2	OS10	1	After administration	After administration	yes	vanT gene in vanG cluster	3002972	glycopeptide resistance gene cluster; vanT	glycopeptide antibiotic	antibiotic target alteration	Strict	32.98	54.49	k141_75638	3806	4972	2.959
OS10_2	OS10	1	After administration	After administration	yes	vanT gene in vanG cluster	3002972	glycopeptide resistance gene cluster; vanT	glycopeptide antibiotic	antibiotic target alteration	Strict	37.67	52.53	k141_68675	10894	12018	14.215
OS10_2	OS10	1	After administration	After administration	yes	vanT gene in vanG cluster	3002972	glycopeptide resistance gene cluster; vanT	glycopeptide antibiotic	antibiotic target alteration	Strict	37.6	52.25	k141_96347	313	1431	1.556
OS10_2	OS10	1	After administration	After administration	yes	vanT gene in vanG cluster	3002972	glycopeptide resistance gene cluster; vanT	glycopeptide antibiotic	antibiotic target alteration	Strict	44.62	99.30	k141_111190	1733	3856	2.719
OS10_2	OS10	1	After administration	After administration	yes	vanT gene in vanG cluster	3002972	glycopeptide resistance gene cluster; vanT	glycopeptide antibiotic	antibiotic target alteration	Strict	37.84	54.78	k141_103724	1011	2183	2.944
OS10_2	OS10	1	After administration	After administration	yes	vanT gene in vanG cluster	3002972	glycopeptide resistance gene cluster; vanT	glycopeptide antibiotic	antibiotic target alteration	Strict	34.88	44.24	k141_48048	468	1415	1.01
OS10_2	OS10	1	After administration	After administration	yes	vanT gene in vanG cluster	3002972	glycopeptide resistance gene cluster; vanT	glycopeptide antibiotic	antibiotic target alteration	Strict	36.36	55.76	k141_41178	857	2050	2.698
OS10_2	OS10	1	After administration	After administration	yes	vanT gene in vanG cluster	3002972	glycopeptide resistance gene cluster; vanT	glycopeptide antibiotic	antibiotic target alteration	Strict	37.3	53.23	k141_111388	7409	8548	2.113
OS10_2	OS10	1	After administration	After administration	yes	vanT gene in vanG cluster	3002972	glycopeptide resistance gene cluster; vanT	glycopeptide antibiotic	antibiotic target alteration	Strict	36.9	55.48	k141_5734	75	1262	1.441
OS10_2	OS10	1	After administration	After administration	yes	vanT gene in vanG cluster	3002972	glycopeptide resistance gene cluster; vanT	glycopeptide antibiotic	antibiotic target alteration	Strict	39.65	54.07	k141_55150	252	1409	3.208
OS10_2	OS10	1	After administration	After administration	yes	vanT gene in vanG cluster	3002972	glycopeptide resistance gene cluster; vanT	glycopeptide antibiotic	antibiotic target alteration	Strict	37.03	55.48	k141_19898	1367	2554	2.077
OS10_2	OS10	1	After administration	After administration	yes	vanT gene in vanG cluster	3002972	glycopeptide resistance gene cluster; vanT	glycopeptide antibiotic	antibiotic target alteration	Strict	34.49	54.63	k141_27819	365	1534	9.153
OS10_2	OS10	1	After administration	After administration	yes	vanT gene in vanG cluster	3002972	glycopeptide resistance gene cluster; vanT	glycopeptide antibiotic	antibiotic target alteration	Strict	41.77	101.69	k141_13318	3912	6086	3.936
OS10_2	OS10	1	After administration	After administration	yes	vanT gene in vanG cluster	3002972	glycopeptide resistance gene cluster; vanT	glycopeptide antibiotic	antibiotic target alteration	Strict	35.14	54.49	k141_62887	3	1166	1.995
OS10_2	OS10	1	After administration	After administration	yes	vanT gene in vanG cluster	3002972	glycopeptide resistance gene cluster; vanT	glycopeptide antibiotic	antibiotic target alteration	Strict	35.98	52.39	k141_76971	1236	2357	3.647
OS10_2	OS10	1	After administration	After administration	yes	vanT gene in vanG cluster	3002972	glycopeptide resistance gene cluster; vanT	glycopeptide antibiotic	antibiotic target alteration	Strict	34.77	117.70	k141_111858	151068	153584	9.006
OS10_2	OS10	1	After administration	After administration	yes	vanT gene in vanG cluster	3002972	glycopeptide resistance gene cluster; vanT	glycopeptide antibiotic	antibiotic target alteration	Strict	33.51	54.49	k141_6804	337419	338585	27.009
OS10_2	OS10	1	After administration	After administration	yes	vanU gene in vanG cluster	3004253	glycopeptide resistance gene cluster; vanU	glycopeptide antibiotic	antibiotic target alteration	Strict	80.6	93.33	k141_44079	4838	5050	0.681
OS10_2	OS10	1	After administration	After administration	yes	vanW gene in vanB cluster	3002964	vanW; glycopeptide resistance gene cluster	glycopeptide antibiotic	antibiotic target alteration	Strict	34.23	86.18	k141_78694	3	716	1.789
OS10_2	OS10	1	After administration	After administration	yes	vanW gene in vanB cluster	3002964	vanW; glycopeptide resistance gene cluster	glycopeptide antibiotic	antibiotic target alteration	Strict	36.44	100.36	k141_87798	142	972	2.41
OS10_2	OS10	1	After administration	After administration	yes	vanW gene in vanB cluster	3002964	vanW; glycopeptide resistance gene cluster	glycopeptide antibiotic	antibiotic target alteration	Strict	37.95	99.64	k141_53790	399	1223	4.081
OS10_2	OS10	1	After administration	After administration	yes	vanW gene in vanG cluster	3002965	vanW; glycopeptide resistance gene cluster	glycopeptide antibiotic	antibiotic target alteration	Strict	34.62	97.86	k141_9728	17066	17893	2.839
OS10_2	OS10	1	After administration	After administration	yes	vanW gene in vanI cluster	3003724	vanW; glycopeptide resistance gene cluster	glycopeptide antibiotic	antibiotic target alteration	Strict	44.93	82.57	k141_14380	10083	11009	10.645
OS10_2	OS10	1	After administration	After administration	yes	vanW gene in vanI cluster	3003724	vanW; glycopeptide resistance gene cluster	glycopeptide antibiotic	antibiotic target alteration	Strict	34.1	152.28	k141_98406	2948	4654	2.839
OS10_2	OS10	1	After administration	After administration	yes	vanW gene in vanI cluster	3003724	vanW; glycopeptide resistance gene cluster	glycopeptide antibiotic	antibiotic target alteration	Strict	39.26	155.23	k141_21494	10546	12285	2.302
OS10_2	OS10	1	After administration	After administration	yes	vanW gene in vanI cluster	3003724	vanW; glycopeptide resistance gene cluster	glycopeptide antibiotic	antibiotic target alteration	Strict	32.84	142.90	k141_105771	6016	7617	29.385
OS10_2	OS10	1	After administration	After administration	yes	vanW gene in vanI cluster	3003724	vanW; glycopeptide resistance gene cluster	glycopeptide antibiotic	antibiotic target alteration	Strict	32.45	173.99	k141_63882	6452	8401	3.721
OS10_2	OS10	1	After administration	After administration	yes	vanW gene in vanI cluster	3003724	vanW; glycopeptide resistance gene cluster	glycopeptide antibiotic	antibiotic target alteration	Strict	43.41	135.39	k141_63909	8719	10236	3.939
OS10_2	OS10	1	After administration	After administration	yes	vanW gene in vanI cluster	3003724	vanW; glycopeptide resistance gene cluster	glycopeptide antibiotic	antibiotic target alteration	Strict	38.71	136.19	k141_35796	3000	4526	16.707
OS10_2	OS10	1	After administration	After administration	yes	vanW gene in vanI cluster	3003724	vanW; glycopeptide resistance gene cluster	glycopeptide antibiotic	antibiotic target alteration	Strict	27.84	137.27	k141_71081	16198	17736	7.43
OS10_2	OS10	1	After administration	After administration	yes	vanW gene in vanI cluster	3003724	vanW; glycopeptide resistance gene cluster	glycopeptide antibiotic	antibiotic target alteration	Strict	32.65	121.45	k141_43880	3	1361	1.303
OS10_2	OS10	1	After administration	After administration	yes	vanW gene in vanI cluster	3003724	vanW; glycopeptide resistance gene cluster	glycopeptide antibiotic	antibiotic target alteration	Strict	46.77	131.37	k141_15871	7922	9394	11.152
OS10_2	OS10	1	After administration	After administration	yes	vanW gene in vanI cluster	3003724	vanW; glycopeptide resistance gene cluster	glycopeptide antibiotic	antibiotic target alteration	Strict	30.79	131.64	k141_78751	9345	10820	11.857
OS10_2	OS10	1	After administration	After administration	yes	vanW gene in vanI cluster	3003724	vanW; glycopeptide resistance gene cluster	glycopeptide antibiotic	antibiotic target alteration	Strict	30.83	140.75	k141_72195	8151	9728	3.476
OS10_2	OS10	1	After administration	After administration	yes	vanW gene in vanI cluster	3003724	vanW; glycopeptide resistance gene cluster	glycopeptide antibiotic	antibiotic target alteration	Strict	31.08	197.86	k141_45491	108147	110363	5.564
OS10_2	OS10	1	After administration	After administration	yes	vanW gene in vanI cluster	3003724	vanW; glycopeptide resistance gene cluster	glycopeptide antibiotic	antibiotic target alteration	Strict	43.05	83.11	k141_38425	2	934	2.022
OS10_2	OS10	1	After administration	After administration	yes	vanW gene in vanI cluster	3003724	vanW; glycopeptide resistance gene cluster	glycopeptide antibiotic	antibiotic target alteration	Strict	43.85	75.60	k141_24992	301	1149	2.256
OS10_2	OS10	1	After administration	After administration	yes	vanW gene in vanI cluster	3003724	vanW; glycopeptide resistance gene cluster	glycopeptide antibiotic	antibiotic target alteration	Strict	46.94	147.45	k141_80373	1144	2796	2.458
OS10_2	OS10	1	After administration	After administration	yes	vanW gene in vanI cluster	3003724	vanW; glycopeptide resistance gene cluster	glycopeptide antibiotic	antibiotic target alteration	Strict	38.1	173.46	k141_10682	1506	3449	4.061
OS10_2	OS10	1	After administration	After administration	yes	vanW gene in vanI cluster	3003724	vanW; glycopeptide resistance gene cluster	glycopeptide antibiotic	antibiotic target alteration	Strict	41.18	45.58	k141_25262	1	513	1.471
OS10_2	OS10	1	After administration	After administration	yes	vanW gene in vanI cluster	3003724	vanW; glycopeptide resistance gene cluster	glycopeptide antibiotic	antibiotic target alteration	Strict	37.67	153.35	k141_74244	2	1717	3.23
OS10_2	OS10	1	After administration	After administration	yes	vanW gene in vanI cluster	3003724	vanW; glycopeptide resistance gene cluster	glycopeptide antibiotic	antibiotic target alteration	Strict	38.83	138.61	k141_60237	103544	105097	15.352
OS10_2	OS10	1	After administration	After administration	yes	vanW gene in vanI cluster	3003724	vanW; glycopeptide resistance gene cluster	glycopeptide antibiotic	antibiotic target alteration	Strict	34.12	135.39	k141_81289	25243	26760	6.787
OS10_2	OS10	1	After administration	After administration	yes	vanW gene in vanI cluster	3003724	vanW; glycopeptide resistance gene cluster	glycopeptide antibiotic	antibiotic target alteration	Strict	30.49	132.17	k141_26027	164	1645	2.056
OS10_2	OS10	1	After administration	After administration	yes	vanW gene in vanI cluster	3003724	vanW; glycopeptide resistance gene cluster	glycopeptide antibiotic	antibiotic target alteration	Strict	45.33	41.02	k141_61447	3690	4151	1.508
OS10_2	OS10	1	After administration	After administration	yes	vanW gene in vanI cluster	3003724	vanW; glycopeptide resistance gene cluster	glycopeptide antibiotic	antibiotic target alteration	Strict	45.45	131.64	k141_83434	28824	30299	4.129
OS10_2	OS10	1	After administration	After administration	yes	vanXY gene in vanG cluster	3003069	glycopeptide resistance gene cluster; vanXY	glycopeptide antibiotic	antibiotic target alteration	Strict	40.08	94.88	k141_42312	3298	4023	3.878
OS10_2	OS10	1	After administration	After administration	yes	vanXY gene in vanG cluster	3003069	glycopeptide resistance gene cluster; vanXY	glycopeptide antibiotic	antibiotic target alteration	Strict	47.83	98.43	k141_872	8046	8798	5.666
OS10_2	OS10	1	After administration	After administration	yes	vanXY gene in vanG cluster	3003069	glycopeptide resistance gene cluster; vanXY	glycopeptide antibiotic	antibiotic target alteration	Strict	46.37	96.46	k141_15118	2720	3457	3.264
OS10_2	OS10	1	After administration	After administration	yes	vanXY gene in vanG cluster	3003069	glycopeptide resistance gene cluster; vanXY	glycopeptide antibiotic	antibiotic target alteration	Strict	45.6	97.64	k141_111190	994	1740	2.525
OS10_2	OS10	1	After administration	After administration	yes	vanXY gene in vanG cluster	3003069	glycopeptide resistance gene cluster; vanXY	glycopeptide antibiotic	antibiotic target alteration	Strict	45.6	98.43	k141_13318	3163	3915	4.163
OS10_2	OS10	1	After administration	After administration	yes	vanY gene in vanA cluster	3002955	vanY; glycopeptide resistance gene cluster	glycopeptide antibiotic	antibiotic target alteration	Strict	38.32	81.52	k141_78520	2	742	0.94
OS10_2	OS10	1	After administration	After administration	yes	vanY gene in vanA cluster	3002955	vanY; glycopeptide resistance gene cluster	glycopeptide antibiotic	antibiotic target alteration	Strict	50.0	43.89	k141_51410	3	404	1.3
OS10_2	OS10	1	After administration	After administration	yes	vanY gene in vanA cluster	3002955	vanY; glycopeptide resistance gene cluster	glycopeptide antibiotic	antibiotic target alteration	Strict	33.07	111.22	k141_101078	34662	35675	8.071
OS10_2	OS10	1	After administration	After administration	yes	vanY gene in vanA cluster	3002955	vanY; glycopeptide resistance gene cluster	glycopeptide antibiotic	antibiotic target alteration	Strict	37.41	193.40	k141_4277	33104	34864	10.498
OS10_2	OS10	1	After administration	After administration	yes	vanY gene in vanB cluster	3002956	vanY; glycopeptide resistance gene cluster	glycopeptide antibiotic	antibiotic target alteration	Strict	37.89	113.06	k141_14086	811	1722	2.482
OS10_2	OS10	1	After administration	After administration	yes	vanY gene in vanB cluster	3002956	vanY; glycopeptide resistance gene cluster	glycopeptide antibiotic	antibiotic target alteration	Strict	40.0	74.63	k141_586	3	602	0.919
OS10_2	OS10	1	After administration	After administration	yes	vanY gene in vanB cluster	3002956	vanY; glycopeptide resistance gene cluster	glycopeptide antibiotic	antibiotic target alteration	Strict	39.57	100.37	k141_77361	29040	29849	32.749
OS10_2	OS10	1	After administration	After administration	yes	vanY gene in vanB cluster	3002956	vanY; glycopeptide resistance gene cluster	glycopeptide antibiotic	antibiotic target alteration	Strict	54.65	62.31	k141_98607	476	979	4.319
OS10_2	OS10	1	After administration	After administration	yes	vanY gene in vanB cluster	3002956	vanY; glycopeptide resistance gene cluster	glycopeptide antibiotic	antibiotic target alteration	Strict	41.08	311.19	k141_77399	2329	4833	3.128
OS10_2	OS10	1	After administration	After administration	yes	vanY gene in vanB cluster	3002956	vanY; glycopeptide resistance gene cluster	glycopeptide antibiotic	antibiotic target alteration	Strict	36.36	80.60	k141_98817	712	1359	0.627
OS10_2	OS10	1	After administration	After administration	yes	vanY gene in vanB cluster	3002956	vanY; glycopeptide resistance gene cluster	glycopeptide antibiotic	antibiotic target alteration	Strict	54.72	85.45	k141_15142	9469	10158	2.524
OS10_2	OS10	1	After administration	After administration	yes	vanY gene in vanB cluster	3002956	vanY; glycopeptide resistance gene cluster	glycopeptide antibiotic	antibiotic target alteration	Strict	53.67	84.70	k141_8529	51504	52187	10.735
OS10_2	OS10	1	After administration	After administration	yes	vanY gene in vanB cluster	3002956	vanY; glycopeptide resistance gene cluster	glycopeptide antibiotic	antibiotic target alteration	Strict	51.37	91.04	k141_2930	129363	130097	9.99
OS10_2	OS10	1	After administration	After administration	yes	vanY gene in vanB cluster	3002956	vanY; glycopeptide resistance gene cluster	glycopeptide antibiotic	antibiotic target alteration	Strict	39.13	98.13	k141_37793	15163	15954	9.821
OS10_2	OS10	1	After administration	After administration	yes	vanY gene in vanB cluster	3002956	vanY; glycopeptide resistance gene cluster	glycopeptide antibiotic	antibiotic target alteration	Strict	47.96	100.75	k141_38072	4189	5001	2.32
OS10_2	OS10	1	After administration	After administration	yes	vanY gene in vanB cluster	3002956	vanY; glycopeptide resistance gene cluster	glycopeptide antibiotic	antibiotic target alteration	Strict	34.95	92.16	k141_38408	1	741	2.037
OS10_2	OS10	1	After administration	After administration	yes	vanY gene in vanB cluster	3002956	vanY; glycopeptide resistance gene cluster	glycopeptide antibiotic	antibiotic target alteration	Strict	45.37	46.27	k141_18047	673	1047	0.929
OS10_2	OS10	1	After administration	After administration	yes	vanY gene in vanB cluster	3002956	vanY; glycopeptide resistance gene cluster	glycopeptide antibiotic	antibiotic target alteration	Strict	40.45	52.24	k141_74282	984	1403	0.691
OS10_2	OS10	1	After administration	After administration	yes	vanY gene in vanB cluster	3002956	vanY; glycopeptide resistance gene cluster	glycopeptide antibiotic	antibiotic target alteration	Strict	41.21	71.27	k141_4277	63934	64509	8.767
OS10_2	OS10	1	After administration	After administration	yes	vanY gene in vanB cluster	3002956	vanY; glycopeptide resistance gene cluster	glycopeptide antibiotic	antibiotic target alteration	Strict	42.02	104.85	k141_81289	34229	35074	4.631
OS10_2	OS10	1	After administration	After administration	yes	vanY gene in vanB cluster	3002956	vanY; glycopeptide resistance gene cluster	glycopeptide antibiotic	antibiotic target alteration	Strict	48.09	105.97	k141_33502	3695	4549	1.833
OS10_2	OS10	1	After administration	After administration	yes	vanY gene in vanB cluster	3002956	vanY; glycopeptide resistance gene cluster	glycopeptide antibiotic	antibiotic target alteration	Strict	45.21	111.19	k141_75384	21462	22358	3.591
OS10_2	OS10	1	After administration	After administration	yes	vanY gene in vanB cluster	3002956	vanY; glycopeptide resistance gene cluster	glycopeptide antibiotic	antibiotic target alteration	Strict	37.63	107.46	k141_89367	17247	18113	13.022
OS10_2	OS10	1	After administration	After administration	yes	vanY gene in vanB cluster	3002956	vanY; glycopeptide resistance gene cluster	glycopeptide antibiotic	antibiotic target alteration	Strict	34.64	79.10	k141_61751	1	639	1.681
OS10_2	OS10	1	After administration	After administration	yes	vanY gene in vanB cluster	3002956	vanY; glycopeptide resistance gene cluster	glycopeptide antibiotic	antibiotic target alteration	Strict	31.98	100.00	k141_97853	6622	7428	7.732
OS10_2	OS10	1	After administration	After administration	yes	vanY gene in vanB cluster	3002956	vanY; glycopeptide resistance gene cluster	glycopeptide antibiotic	antibiotic target alteration	Strict	37.43	110.45	k141_111953	2604	3494	10.065
OS10_2	OS10	1	After administration	After administration	yes	vanY gene in vanF cluster	3002958	vanY; glycopeptide resistance gene cluster	glycopeptide antibiotic	antibiotic target alteration	Strict	41.73	112.63	k141_2930	99592	100584	10.756
OS10_2	OS10	1	After administration	After administration	yes	vanY gene in vanG cluster	3002959	vanY; glycopeptide resistance gene cluster	glycopeptide antibiotic	antibiotic target alteration	Strict	47.54	94.27	k141_63415	5406	6197	2.162
OS10_2	OS10	1	After administration	After administration	yes	vanY gene in vanG cluster	3002959	vanY; glycopeptide resistance gene cluster	glycopeptide antibiotic	antibiotic target alteration	Strict	40.44	98.92	k141_30067	1548	2378	2.48
OS10_2	OS10	1	After administration	After administration	yes	vanY gene in vanG cluster	3002959	vanY; glycopeptide resistance gene cluster	glycopeptide antibiotic	antibiotic target alteration	Strict	48.91	86.38	k141_72539	3558	4283	2.399
OS10_2	OS10	1	After administration	After administration	yes	vanY gene in vanG cluster	3002959	vanY; glycopeptide resistance gene cluster	glycopeptide antibiotic	antibiotic target alteration	Strict	51.72	43.01	k141_38798	2	364	1.279
OS10_2	OS10	1	After administration	After administration	yes	vanY gene in vanM cluster	3002961	vanY; glycopeptide resistance gene cluster	glycopeptide antibiotic	antibiotic target alteration	Strict	41.14	78.54	k141_70168	11753	12304	3.26
OS10_2	OS10	1	After administration	After administration	yes	vanY gene in vanM cluster	3002961	vanY; glycopeptide resistance gene cluster	glycopeptide antibiotic	antibiotic target alteration	Strict	37.79	169.53	k141_31192	1187	2374	1.71
OS10_2	OS10	1	After administration	After administration	yes	vanY gene in vanM cluster	3002961	vanY; glycopeptide resistance gene cluster	glycopeptide antibiotic	antibiotic target alteration	Strict	39.33	79.83	k141_24181	3	563	1.086
OS10_2	OS10	1	After administration	After administration	yes	vanY gene in vanM cluster	3002961	vanY; glycopeptide resistance gene cluster	glycopeptide antibiotic	antibiotic target alteration	Strict	36.93	75.11	k141_32120	3	527	1.935
OS10_2	OS10	1	After administration	After administration	yes	vanY gene in vanM cluster	3002961	vanY; glycopeptide resistance gene cluster	glycopeptide antibiotic	antibiotic target alteration	Strict	51.76	48.50	k141_10813	1	342	1.103
OS10_3	OS10	2	After 1 month	After 1 month	yes	Bifidobacterium adolescentis rpoB mutants conferring resistance to rifampicin	3004480	rifamycin-resistant beta-subunit of RNA polymerase (rpoB)	rifamycin antibiotic	antibiotic target alteration; antibiotic target replacement	Strict	91.47	103.46	k141_52203	12024	15707	159.538
OS10_3	OS10	2	After 1 month	After 1 month	yes	Bifidobacterium adolescentis rpoB mutants conferring resistance to rifampicin	3004480	rifamycin-resistant beta-subunit of RNA polymerase (rpoB)	rifamycin antibiotic	antibiotic target alteration; antibiotic target replacement	Strict	92.48	100.08	k141_37957	1934	5497	40.373
OS10_3	OS10	2	After 1 month	After 1 month	yes	Bifidobacterium adolescentis rpoB mutants conferring resistance to rifampicin	3004480	rifamycin-resistant beta-subunit of RNA polymerase (rpoB)	rifamycin antibiotic	antibiotic target alteration; antibiotic target replacement	Strict	99.66	100.00	k141_43762	2879	6439	89.515
OS10_3	OS10	2	After 1 month	After 1 month	yes	Bifidobacterium bifidum ileS conferring resistance to mupirocin	3003730	antibiotic-resistant isoleucyl-tRNA synthetase (ileS)	mupirocin-like antibiotic	antibiotic target alteration	Strict	99.73	100.09	k141_10661	111979	115305	142.511
OS10_3	OS10	2	After 1 month	After 1 month	yes	CfxA3	3003003	CfxA beta-lactamase	cephalosporin	antibiotic inactivation	Perfect	100.0	100.00	k141_40275	1844	2809	2.274
OS10_3	OS10	2	After 1 month	After 1 month	yes	CfxA6	3003097	CfxA beta-lactamase	cephalosporin	antibiotic inactivation	Strict	99.38	96.68	k141_22461	1087	2049	5.678
OS10_3	OS10	2	After 1 month	After 1 month	yes	ErmB	3000375	Erm 23S ribosomal RNA methyltransferase	macrolide antibiotic; lincosamide antibiotic; streptogramin antibiotic; streptogramin A antibiotic; streptogramin B antibiotic	antibiotic target alteration	Strict	98.37	98.79	k141_51807	604	1341	5.007
OS10_3	OS10	2	After 1 month	After 1 month	yes	Mycobacterium tuberculosis rpoC mutations confer resistance to rifampicin	3004994	rifampicin resistant rpoC	rifamycin antibiotic	antibiotic target alteration	Strict	51.19	92.40	k141_56284	316626	320276	9.895
OS10_3	OS10	2	After 1 month	After 1 month	yes	Mycobacterium tuberculosis rpoC mutations confer resistance to rifampicin	3004994	rifampicin resistant rpoC	rifamycin antibiotic	antibiotic target alteration	Strict	49.85	91.19	k141_4679	60295	63897	11.385
OS10_3	OS10	2	After 1 month	After 1 month	yes	Mycobacterium tuberculosis rpoC mutations confer resistance to rifampicin	3004994	rifampicin resistant rpoC	rifamycin antibiotic	antibiotic target alteration	Strict	51.65	97.04	k141_1605	61414	65247	44.263
OS10_3	OS10	2	After 1 month	After 1 month	yes	Mycobacterium tuberculosis rpoC mutations confer resistance to rifampicin	3004994	rifampicin resistant rpoC	rifamycin antibiotic	antibiotic target alteration	Strict	50.91	84.35	k141_31056	3	3335	2.517
OS10_3	OS10	2	After 1 month	After 1 month	yes	Mycobacterium tuberculosis rpoC mutations confer resistance to rifampicin	3004994	rifampicin resistant rpoC	rifamycin antibiotic	antibiotic target alteration	Strict	49.72	85.33	k141_47000	7719	11087	5.247
OS10_3	OS10	2	After 1 month	After 1 month	yes	dfrF	3002867	trimethoprim resistant dihydrofolate reductase dfr	diaminopyrimidine antibiotic	antibiotic target replacement	Strict	100.0	95.73	k141_58648	3565	4038	2.581
OS10_3	OS10	2	After 1 month	After 1 month	yes	lnuC	3002837	lincosamide nucleotidyltransferase (LNU)	lincosamide antibiotic	antibiotic inactivation	Strict	98.17	100.00	k141_42070	1910	2404	24.362
OS10_3	OS10	2	After 1 month	After 1 month	yes	tet(O)	3000190	tetracycline-resistant ribosomal protection protein	tetracycline antibiotic	antibiotic target protection	Strict	93.43	100.00	k141_19146	8444	10363	7.425
OS10_3	OS10	2	After 1 month	After 1 month	yes	tet(W)	3000194	tetracycline-resistant ribosomal protection protein	tetracycline antibiotic	antibiotic target protection	Strict	96.84	69.33	k141_39347	61	1392	22.981
OS10_3	OS10	2	After 1 month	After 1 month	yes	tet(W/N/W)	3004442	tetracycline-resistant ribosomal protection protein	tetracycline antibiotic	antibiotic target protection	Strict	94.2	100.00	k141_44843	44287	46206	40.975
OS10_3	OS10	2	After 1 month	After 1 month	yes	tet(X)	3000205	tetracycline inactivation enzyme	glycylcycline; tetracycline antibiotic	antibiotic inactivation	Strict	99.48	100.00	k141_8399	36	1202	0.984
OS10_3	OS10	2	After 1 month	After 1 month	yes	vanG	3002909	glycopeptide resistance gene cluster; Van ligase	glycopeptide antibiotic	antibiotic target alteration	Strict	40.0	105.73	k141_37814	3111	4220	12.484
OS10_3	OS10	2	After 1 month	After 1 month	yes	vanG	3002909	glycopeptide resistance gene cluster; Van ligase	glycopeptide antibiotic	antibiotic target alteration	Strict	38.98	101.43	k141_48770	372898	373962	23.538
OS10_3	OS10	2	After 1 month	After 1 month	yes	vanG	3002909	glycopeptide resistance gene cluster; Van ligase	glycopeptide antibiotic	antibiotic target alteration	Strict	41.48	102.01	k141_8455	3313	4383	4.616
OS10_3	OS10	2	After 1 month	After 1 month	yes	vanG	3002909	glycopeptide resistance gene cluster; Van ligase	glycopeptide antibiotic	antibiotic target alteration	Strict	38.38	104.01	k141_41808	2389	3480	10.746
OS10_3	OS10	2	After 1 month	After 1 month	yes	vanG	3002909	glycopeptide resistance gene cluster; Van ligase	glycopeptide antibiotic	antibiotic target alteration	Strict	42.69	101.43	k141_21586	4649	5713	13.738
OS10_3	OS10	2	After 1 month	After 1 month	yes	vanH gene in vanO cluster	3002948	vanH; glycopeptide resistance gene cluster	glycopeptide antibiotic	antibiotic target alteration	Strict	39.75	94.86	k141_44541	920	1918	2.174
OS10_3	OS10	2	After 1 month	After 1 month	yes	vanH gene in vanO cluster	3002948	vanH; glycopeptide resistance gene cluster	glycopeptide antibiotic	antibiotic target alteration	Strict	41.67	94.57	k141_34155	9975	10970	13.311
OS10_3	OS10	2	After 1 month	After 1 month	yes	vanH gene in vanO cluster	3002948	vanH; glycopeptide resistance gene cluster	glycopeptide antibiotic	antibiotic target alteration	Strict	42.17	94.57	k141_56420	109	1104	7.345
OS10_3	OS10	2	After 1 month	After 1 month	yes	vanH gene in vanO cluster	3002948	vanH; glycopeptide resistance gene cluster	glycopeptide antibiotic	antibiotic target alteration	Strict	41.47	93.71	k141_14238	5948	6934	8.55
OS10_3	OS10	2	After 1 month	After 1 month	yes	vanT gene in vanG cluster	3002972	glycopeptide resistance gene cluster; vanT	glycopeptide antibiotic	antibiotic target alteration	Strict	34.38	56.18	k141_605	571	1773	24.469
OS10_3	OS10	2	After 1 month	After 1 month	yes	vanT gene in vanG cluster	3002972	glycopeptide resistance gene cluster; vanT	glycopeptide antibiotic	antibiotic target alteration	Strict	37.03	44.24	k141_44906	2	946	0.925
OS10_3	OS10	2	After 1 month	After 1 month	yes	vanT gene in vanG cluster	3002972	glycopeptide resistance gene cluster; vanT	glycopeptide antibiotic	antibiotic target alteration	Strict	38.21	53.51	k141_37576	2	1147	1.329
OS10_3	OS10	2	After 1 month	After 1 month	yes	vanT gene in vanG cluster	3002972	glycopeptide resistance gene cluster; vanT	glycopeptide antibiotic	antibiotic target alteration	Strict	38.32	55.20	k141_11788	246	1427	2.894
OS10_3	OS10	2	After 1 month	After 1 month	yes	vanT gene in vanG cluster	3002972	glycopeptide resistance gene cluster; vanT	glycopeptide antibiotic	antibiotic target alteration	Strict	34.78	51.40	k141_15642	4907	6007	3.855
OS10_3	OS10	2	After 1 month	After 1 month	yes	vanT gene in vanG cluster	3002972	glycopeptide resistance gene cluster; vanT	glycopeptide antibiotic	antibiotic target alteration	Strict	45.52	76.26	k141_23067	2	1633	1.652
OS10_3	OS10	2	After 1 month	After 1 month	yes	vanT gene in vanG cluster	3002972	glycopeptide resistance gene cluster; vanT	glycopeptide antibiotic	antibiotic target alteration	Strict	34.05	53.93	k141_48770	240508	241662	35.863
OS10_3	OS10	2	After 1 month	After 1 month	yes	vanT gene in vanG cluster	3002972	glycopeptide resistance gene cluster; vanT	glycopeptide antibiotic	antibiotic target alteration	Strict	35.37	56.18	k141_52721	1952	3154	17.413
OS10_3	OS10	2	After 1 month	After 1 month	yes	vanT gene in vanG cluster	3002972	glycopeptide resistance gene cluster; vanT	glycopeptide antibiotic	antibiotic target alteration	Strict	43.93	56.04	k141_27829	2	1198	1.231
OS10_3	OS10	2	After 1 month	After 1 month	yes	vanT gene in vanG cluster	3002972	glycopeptide resistance gene cluster; vanT	glycopeptide antibiotic	antibiotic target alteration	Strict	34.6	53.51	k141_24630	2391	3536	2.963
OS10_3	OS10	2	After 1 month	After 1 month	yes	vanT gene in vanG cluster	3002972	glycopeptide resistance gene cluster; vanT	glycopeptide antibiotic	antibiotic target alteration	Strict	37.03	55.20	k141_39503	8934	10115	11.47
OS10_3	OS10	2	After 1 month	After 1 month	yes	vanT gene in vanG cluster	3002972	glycopeptide resistance gene cluster; vanT	glycopeptide antibiotic	antibiotic target alteration	Strict	37.0	55.06	k141_28811	1	1179	2.012
OS10_3	OS10	2	After 1 month	After 1 month	yes	vanT gene in vanG cluster	3002972	glycopeptide resistance gene cluster; vanT	glycopeptide antibiotic	antibiotic target alteration	Strict	37.74	52.11	k141_13845	3888	5003	3.58
OS10_3	OS10	2	After 1 month	After 1 month	yes	vanT gene in vanG cluster	3002972	glycopeptide resistance gene cluster; vanT	glycopeptide antibiotic	antibiotic target alteration	Strict	33.95	56.32	k141_54770	2146	3351	27.452
OS10_3	OS10	2	After 1 month	After 1 month	yes	vanT gene in vanG cluster	3002972	glycopeptide resistance gene cluster; vanT	glycopeptide antibiotic	antibiotic target alteration	Strict	34.95	52.25	k141_44076	1201	2319	2.789
OS10_3	OS10	2	After 1 month	After 1 month	yes	vanT gene in vanG cluster	3002972	glycopeptide resistance gene cluster; vanT	glycopeptide antibiotic	antibiotic target alteration	Strict	35.11	56.46	k141_32725	320	1528	11.255
OS10_3	OS10	2	After 1 month	After 1 month	yes	vanT gene in vanG cluster	3002972	glycopeptide resistance gene cluster; vanT	glycopeptide antibiotic	antibiotic target alteration	Strict	35.5	115.87	k141_21825	16984	19461	17.592
OS10_3	OS10	2	After 1 month	After 1 month	yes	vanT gene in vanG cluster	3002972	glycopeptide resistance gene cluster; vanT	glycopeptide antibiotic	antibiotic target alteration	Strict	37.14	52.81	k141_11117	16490	17620	3.311
OS10_3	OS10	2	After 1 month	After 1 month	yes	vanW gene in vanG cluster	3002965	vanW; glycopeptide resistance gene cluster	glycopeptide antibiotic	antibiotic target alteration	Strict	35.46	50.89	k141_16208	2	430	0.931
OS10_3	OS10	2	After 1 month	After 1 month	yes	vanW gene in vanG cluster	3002965	vanW; glycopeptide resistance gene cluster	glycopeptide antibiotic	antibiotic target alteration	Strict	32.47	95.02	k141_43428	1490	2293	2.298
OS10_3	OS10	2	After 1 month	After 1 month	yes	vanW gene in vanG cluster	3002965	vanW; glycopeptide resistance gene cluster	glycopeptide antibiotic	antibiotic target alteration	Strict	30.57	95.73	k141_3471	14633	15442	9.864
OS10_3	OS10	2	After 1 month	After 1 month	yes	vanW gene in vanI cluster	3003724	vanW; glycopeptide resistance gene cluster	glycopeptide antibiotic	antibiotic target alteration	Strict	36.24	168.90	k141_14993	32883	34775	13.968
OS10_3	OS10	2	After 1 month	After 1 month	yes	vanW gene in vanI cluster	3003724	vanW; glycopeptide resistance gene cluster	glycopeptide antibiotic	antibiotic target alteration	Strict	33.81	162.20	k141_48619	4087	5904	3.543
OS10_3	OS10	2	After 1 month	After 1 month	yes	vanW gene in vanI cluster	3003724	vanW; glycopeptide resistance gene cluster	glycopeptide antibiotic	antibiotic target alteration	Strict	34.74	92.23	k141_11792	2	1033	1.839
OS10_3	OS10	2	After 1 month	After 1 month	yes	vanW gene in vanI cluster	3003724	vanW; glycopeptide resistance gene cluster	glycopeptide antibiotic	antibiotic target alteration	Strict	45.87	127.61	k141_56284	135128	136558	19.506
OS10_3	OS10	2	After 1 month	After 1 month	yes	vanW gene in vanI cluster	3003724	vanW; glycopeptide resistance gene cluster	glycopeptide antibiotic	antibiotic target alteration	Strict	43.09	71.31	k141_4705	8105	8905	15.242
OS10_3	OS10	2	After 1 month	After 1 month	yes	vanW gene in vanI cluster	3003724	vanW; glycopeptide resistance gene cluster	glycopeptide antibiotic	antibiotic target alteration	Strict	31.08	120.91	k141_31557	30	1385	0.829
OS10_3	OS10	2	After 1 month	After 1 month	yes	vanW gene in vanI cluster	3003724	vanW; glycopeptide resistance gene cluster	glycopeptide antibiotic	antibiotic target alteration	Strict	38.83	94.91	k141_28522	411	1475	1.266
OS10_3	OS10	2	After 1 month	After 1 month	yes	vanW gene in vanI cluster	3003724	vanW; glycopeptide resistance gene cluster	glycopeptide antibiotic	antibiotic target alteration	Strict	34.72	193.57	k141_21703	2	2170	2.014
OS10_3	OS10	2	After 1 month	After 1 month	yes	vanW gene in vanI cluster	3003724	vanW; glycopeptide resistance gene cluster	glycopeptide antibiotic	antibiotic target alteration	Strict	29.86	143.97	k141_7381	3756	5369	3.635
OS10_3	OS10	2	After 1 month	After 1 month	yes	vanW gene in vanI cluster	3003724	vanW; glycopeptide resistance gene cluster	glycopeptide antibiotic	antibiotic target alteration	Strict	39.26	82.31	k141_33132	125	1048	1.459
OS10_3	OS10	2	After 1 month	After 1 month	yes	vanY gene in vanB cluster	3002956	vanY; glycopeptide resistance gene cluster	glycopeptide antibiotic	antibiotic target alteration	Strict	31.58	113.43	k141_37094	3	917	2.51
OS10_3	OS10	2	After 1 month	After 1 month	yes	vanY gene in vanB cluster	3002956	vanY; glycopeptide resistance gene cluster	glycopeptide antibiotic	antibiotic target alteration	Strict	37.1	101.49	k141_37272	4594	5412	24.876
OS10_3	OS10	2	After 1 month	After 1 month	yes	vanY gene in vanB cluster	3002956	vanY; glycopeptide resistance gene cluster	glycopeptide antibiotic	antibiotic target alteration	Strict	34.41	94.40	k141_15739	3362	4123	3.113
OS10_3	OS10	2	After 1 month	After 1 month	yes	vanY gene in vanB cluster	3002956	vanY; glycopeptide resistance gene cluster	glycopeptide antibiotic	antibiotic target alteration	Strict	65.85	18.66	k141_30433	16171	16323	4.569
OS10_3	OS10	2	After 1 month	After 1 month	yes	vanY gene in vanB cluster	3002956	vanY; glycopeptide resistance gene cluster	glycopeptide antibiotic	antibiotic target alteration	Strict	41.08	90.67	k141_16094	10153	10884	4.502
OS10_3	OS10	2	After 1 month	After 1 month	yes	vanY gene in vanB cluster	3002956	vanY; glycopeptide resistance gene cluster	glycopeptide antibiotic	antibiotic target alteration	Strict	30.81	100.75	k141_57342	1182	1994	22.849
OS10_3	OS10	2	After 1 month	After 1 month	yes	vanY gene in vanB cluster	3002956	vanY; glycopeptide resistance gene cluster	glycopeptide antibiotic	antibiotic target alteration	Strict	37.1	115.30	k141_34914	2	931	23.491
OS10_3	OS10	2	After 1 month	After 1 month	yes	vanY gene in vanB cluster	3002956	vanY; glycopeptide resistance gene cluster	glycopeptide antibiotic	antibiotic target alteration	Strict	32.49	100.00	k141_49874	306	1112	1.268
OS10_3	OS10	2	After 1 month	After 1 month	yes	vanY gene in vanB cluster	3002956	vanY; glycopeptide resistance gene cluster	glycopeptide antibiotic	antibiotic target alteration	Strict	51.96	92.91	k141_6134	31695	32444	114.185
OS10_3	OS10	2	After 1 month	After 1 month	yes	vanY gene in vanB cluster	3002956	vanY; glycopeptide resistance gene cluster	glycopeptide antibiotic	antibiotic target alteration	Strict	41.45	75.00	k141_17480	2	604	0.994
OS10_3	OS10	2	After 1 month	After 1 month	yes	vanY gene in vanB cluster	3002956	vanY; glycopeptide resistance gene cluster	glycopeptide antibiotic	antibiotic target alteration	Strict	29.01	102.99	k141_46839	1958	2788	11.778
OS10_3	OS10	2	After 1 month	After 1 month	yes	vanY gene in vanB cluster	3002956	vanY; glycopeptide resistance gene cluster	glycopeptide antibiotic	antibiotic target alteration	Strict	33.51	101.87	k141_14532	18563	19384	18.65
OS10_3	OS10	2	After 1 month	After 1 month	yes	vanY gene in vanF cluster	3002958	vanY; glycopeptide resistance gene cluster	glycopeptide antibiotic	antibiotic target alteration	Strict	43.86	20.48	k141_24051	2718	2900	0.819
OS10_3	OS10	2	After 1 month	After 1 month	yes	vanY gene in vanF cluster	3002958	vanY; glycopeptide resistance gene cluster	glycopeptide antibiotic	antibiotic target alteration	Strict	34.62	92.15	k141_18076	4995	5807	6.971
OS10_3	OS10	2	After 1 month	After 1 month	yes	vanY gene in vanG cluster	3002959	vanY; glycopeptide resistance gene cluster	glycopeptide antibiotic	antibiotic target alteration	Strict	41.84	105.38	k141_33626	7199	8080	11.465
OS11_1	OS11	0	Baseline	Baseline	yes	AAC(6')-Ii	3002556	AAC(6')	aminoglycoside antibiotic	antibiotic inactivation	Strict	98.9	100.00	k141_173343	342	890	1.314
OS11_1	OS11	0	Baseline	Baseline	yes	AcrE	3000499	resistance-nodulation-cell division (RND) antibiotic efflux pump	fluoroquinolone antibiotic; cephalosporin; penicillin beta-lactam	antibiotic efflux	Strict	99.48	100.00	k141_162987	35727	36884	35.694
OS11_1	OS11	0	Baseline	Baseline	yes	AcrF	3000502	resistance-nodulation-cell division (RND) antibiotic efflux pump	fluoroquinolone antibiotic; cephalosporin; penicillin beta-lactam	antibiotic efflux	Strict	99.42	100.00	k141_162987	36896	40000	40.485
OS11_1	OS11	0	Baseline	Baseline	yes	AcrS	3000656	resistance-nodulation-cell division (RND) antibiotic efflux pump	fluoroquinolone antibiotic; cephalosporin; glycylcycline; penicillin beta-lactam; tetracycline antibiotic; rifamycin antibiotic; phenicol antibiotic; disinfecting agents and antiseptics	antibiotic efflux	Strict	97.27	100.00	k141_162987	34666	35328	41.39
OS11_1	OS11	0	Baseline	Baseline	yes	ArnT	3005053	pmr phosphoethanolamine transferase	peptide antibiotic	antibiotic target alteration	Strict	63.88	99.82	k141_24074	8673	10325	33.156
OS11_1	OS11	0	Baseline	Baseline	yes	ArnT	3005053	pmr phosphoethanolamine transferase	peptide antibiotic	antibiotic target alteration	Strict	98.74	100.54	k141_159600	73758	75422	10.509
OS11_1	OS11	0	Baseline	Baseline	yes	CRP	3000518	resistance-nodulation-cell division (RND) antibiotic efflux pump	macrolide antibiotic; fluoroquinolone antibiotic; penicillin beta-lactam	antibiotic efflux	Strict	99.52	100.00	k141_25052	15067	15699	38.495
OS11_1	OS11	0	Baseline	Baseline	yes	CRP	3000518	resistance-nodulation-cell division (RND) antibiotic efflux pump	macrolide antibiotic; fluoroquinolone antibiotic; penicillin beta-lactam	antibiotic efflux	Strict	99.05	100.00	k141_159600	185768	186400	7.915
OS11_1	OS11	0	Baseline	Baseline	yes	CblA-1	3002999	CblA beta-lactamase	cephalosporin	antibiotic inactivation	Strict	98.65	100.00	k141_8894	101	991	1.747
OS11_1	OS11	0	Baseline	Baseline	yes	CfxA4	3003005	CfxA beta-lactamase	cephalosporin	antibiotic inactivation	Perfect	100.0	100.00	k141_28241	407	1372	5.069
OS11_1	OS11	0	Baseline	Baseline	yes	CfxA6	3003097	CfxA beta-lactamase	cephalosporin	antibiotic inactivation	Strict	99.09	100.00	k141_48320	111	1106	18.406
OS11_1	OS11	0	Baseline	Baseline	yes	EC-8	3006881	EC beta-lactamase	cephalosporin	antibiotic inactivation	Strict	98.67	100.00	k141_2305	17453	18586	38.625
OS11_1	OS11	0	Baseline	Baseline	yes	ErmB	3000375	Erm 23S ribosomal RNA methyltransferase	macrolide antibiotic; lincosamide antibiotic; streptogramin antibiotic; streptogramin A antibiotic; streptogramin B antibiotic	antibiotic target alteration	Strict	98.67	90.73	k141_3780	9358	10032	49.201
OS11_1	OS11	0	Baseline	Baseline	yes	ErmF	3000498	Erm 23S ribosomal RNA methyltransferase	macrolide antibiotic; lincosamide antibiotic; streptogramin antibiotic; streptogramin A antibiotic; streptogramin B antibiotic	antibiotic target alteration	Strict	98.5	100.00	k141_48232	1630	2430	53.118
OS11_1	OS11	0	Baseline	Baseline	yes	ErmG	3000522	Erm 23S ribosomal RNA methyltransferase	macrolide antibiotic; lincosamide antibiotic; streptogramin antibiotic; streptogramin A antibiotic; streptogramin B antibiotic	antibiotic target alteration	Strict	99.18	100.00	k141_126569	3856	4590	6.455
OS11_1	OS11	0	Baseline	Baseline	yes	Escherichia coli AcrAB-TolC with AcrR mutation conferring resistance to ciprofloxacin, tetracycline, and ceftazidime	3003807	resistance-nodulation-cell division (RND) antibiotic efflux pump	fluoroquinolone antibiotic; cephalosporin; glycylcycline; penicillin beta-lactam; tetracycline antibiotic; rifamycin antibiotic; phenicol antibiotic; disinfecting agents and antiseptics	antibiotic target alteration; antibiotic efflux	Strict	98.6	100.00	k141_5775	80182	80829	33.152
OS11_1	OS11	0	Baseline	Baseline	yes	Escherichia coli AcrAB-TolC with MarR mutations conferring resistance to ciprofloxacin and tetracycline	3003378	resistance-nodulation-cell division (RND) antibiotic efflux pump	fluoroquinolone antibiotic; cephalosporin; glycylcycline; penicillin beta-lactam; tetracycline antibiotic; rifamycin antibiotic; phenicol antibiotic; disinfecting agents and antiseptics	antibiotic target alteration; antibiotic efflux	Strict	98.61	100.00	k141_139788	14555	14989	21.464
OS11_1	OS11	0	Baseline	Baseline	yes	Escherichia coli AcrAB-TolC with MarR mutations conferring resistance to ciprofloxacin and tetracycline	3003378	resistance-nodulation-cell division (RND) antibiotic efflux pump	fluoroquinolone antibiotic; cephalosporin; glycylcycline; penicillin beta-lactam; tetracycline antibiotic; rifamycin antibiotic; phenicol antibiotic; disinfecting agents and antiseptics	antibiotic target alteration; antibiotic efflux	Strict	84.03	100.00	k141_118075	15779	16213	6.893
OS11_1	OS11	0	Baseline	Baseline	yes	Escherichia coli EF-Tu mutants conferring resistance to Pulvomycin	3003369	elfamycin resistant EF-Tu	elfamycin antibiotic	antibiotic target alteration	Strict	100.0	85.33	k141_151766	1	1050	104.901
OS11_1	OS11	0	Baseline	Baseline	yes	Escherichia coli UhpT with mutation conferring resistance to fosfomycin	3003890	antibiotic-resistant UhpT	phosphonic acid antibiotic	antibiotic target alteration	Strict	95.03	100.00	k141_58981	790	2181	13.197
OS11_1	OS11	0	Baseline	Baseline	yes	Escherichia coli acrA	3004043	resistance-nodulation-cell division (RND) antibiotic efflux pump	fluoroquinolone antibiotic; cephalosporin; glycylcycline; penicillin beta-lactam; tetracycline antibiotic; rifamycin antibiotic; phenicol antibiotic; disinfecting agents and antiseptics	antibiotic efflux	Strict	99.75	100.00	k141_5775	78847	80040	40.911
OS11_1	OS11	0	Baseline	Baseline	yes	Escherichia coli cyaA with mutation conferring resistance to fosfomycin	3003900	antibiotic-resistant cya adenylate cyclase	phosphonic acid antibiotic	antibiotic target alteration	Strict	99.29	100.00	k141_24231	42310	44856	39.788
OS11_1	OS11	0	Baseline	Baseline	yes	Escherichia coli emrE	3004039	small multidrug resistance (SMR) antibiotic efflux pump	macrolide antibiotic	antibiotic efflux	Strict	98.18	100.00	k141_45051	28875	29207	24.961
OS11_1	OS11	0	Baseline	Baseline	yes	Escherichia coli gyrA conferring resistance to fluoroquinolones	3003294	fluoroquinolone resistant gyrA	fluoroquinolone antibiotic	antibiotic target alteration	Strict	97.37	100.00	k141_159396	181419	184046	37.247
OS11_1	OS11	0	Baseline	Baseline	yes	Escherichia coli mdfA	3001328	major facilitator superfamily (MFS) antibiotic efflux pump	tetracycline antibiotic; phenicol antibiotic; disinfecting agents and antiseptics	antibiotic efflux	Strict	96.1	100.00	k141_114048	106339	107571	28.443
OS11_1	OS11	0	Baseline	Baseline	yes	Escherichia coli soxR with mutation conferring antibiotic resistance	3003381	ATP-binding cassette (ABC) antibiotic efflux pump; major facilitator superfamily (MFS) antibiotic efflux pump; resistance-nodulation-cell division (RND) antibiotic efflux pump	fluoroquinolone antibiotic; cephalosporin; glycylcycline; penicillin beta-lactam; tetracycline antibiotic; rifamycin antibiotic; phenicol antibiotic; disinfecting agents and antiseptics	antibiotic target alteration; antibiotic efflux	Strict	98.7	100.00	k141_82722	68218	68682	48.321
OS11_1	OS11	0	Baseline	Baseline	yes	Escherichia coli soxS with mutation conferring antibiotic resistance	3003511	ATP-binding cassette (ABC) antibiotic efflux pump; major facilitator superfamily (MFS) antibiotic efflux pump; resistance-nodulation-cell division (RND) antibiotic efflux pump; General Bacterial Porin with reduced permeability to beta-lactams	fluoroquinolone antibiotic; monobactam; carbapenem; cephalosporin; glycylcycline; penicillin beta-lactam; tetracycline antibiotic; rifamycin antibiotic; phenicol antibiotic; disinfecting agents and antiseptics	antibiotic target alteration; antibiotic efflux; reduced permeability to antibiotic	Strict	100.0	100.00	k141_82722	67809	68132	35.027
OS11_1	OS11	0	Baseline	Baseline	yes	FosA6	3004111	fosfomycin thiol transferase	phosphonic acid antibiotic	antibiotic inactivation	Strict	99.28	100.00	k141_54205	13969	14388	10.302
OS11_1	OS11	0	Baseline	Baseline	yes	H-NS	3000676	major facilitator superfamily (MFS) antibiotic efflux pump; resistance-nodulation-cell division (RND) antibiotic efflux pump	macrolide antibiotic; fluoroquinolone antibiotic; cephalosporin; penicillin beta-lactam; tetracycline antibiotic	antibiotic efflux	Perfect	100.0	100.00	k141_81240	2953	3366	24.203
OS11_1	OS11	0	Baseline	Baseline	yes	Haemophilus influenzae PBP3 conferring resistance to beta-lactam antibiotics	3004446	Penicillin-binding protein mutations conferring resistance to beta-lactam antibiotics	cephalosporin; penicillin beta-lactam	antibiotic target alteration	Strict	53.11	96.39	k141_59959	122617	124383	41.22
OS11_1	OS11	0	Baseline	Baseline	yes	Klebsiella pneumoniae KpnE	3004580	small multidrug resistance (SMR) antibiotic efflux pump	macrolide antibiotic; aminoglycoside antibiotic; cephalosporin; tetracycline antibiotic; peptide antibiotic; rifamycin antibiotic; disinfecting agents and antiseptics	antibiotic efflux	Strict	82.2	100.83	k141_113503	22342	22707	21.674
OS11_1	OS11	0	Baseline	Baseline	yes	Klebsiella pneumoniae KpnE	3004580	small multidrug resistance (SMR) antibiotic efflux pump	macrolide antibiotic; aminoglycoside antibiotic; cephalosporin; tetracycline antibiotic; peptide antibiotic; rifamycin antibiotic; disinfecting agents and antiseptics	antibiotic efflux	Perfect	100.0	100.00	k141_8838	22082	22444	4.601
OS11_1	OS11	0	Baseline	Baseline	yes	Klebsiella pneumoniae KpnF	3004583	small multidrug resistance (SMR) antibiotic efflux pump	macrolide antibiotic; aminoglycoside antibiotic; cephalosporin; tetracycline antibiotic; peptide antibiotic; rifamycin antibiotic; disinfecting agents and antiseptics	antibiotic efflux	Strict	84.4	100.00	k141_113503	22026	22355	24.038
OS11_1	OS11	0	Baseline	Baseline	yes	Klebsiella pneumoniae KpnF	3004583	small multidrug resistance (SMR) antibiotic efflux pump	macrolide antibiotic; aminoglycoside antibiotic; cephalosporin; tetracycline antibiotic; peptide antibiotic; rifamycin antibiotic; disinfecting agents and antiseptics	antibiotic efflux	Perfect	100.0	100.00	k141_8838	22431	22760	6.441
OS11_1	OS11	0	Baseline	Baseline	yes	Klebsiella pneumoniae KpnG	3004588	major facilitator superfamily (MFS) antibiotic efflux pump	macrolide antibiotic; fluoroquinolone antibiotic; aminoglycoside antibiotic; carbapenem; cephalosporin; penicillin beta-lactam; peptide antibiotic	antibiotic efflux	Strict	99.74	100.00	k141_69243	12047	13219	11.034
OS11_1	OS11	0	Baseline	Baseline	yes	Klebsiella pneumoniae KpnH	3004597	major facilitator superfamily (MFS) antibiotic efflux pump	macrolide antibiotic; fluoroquinolone antibiotic; aminoglycoside antibiotic; carbapenem; cephalosporin; penicillin beta-lactam; peptide antibiotic	antibiotic efflux	Strict	93.36	100.00	k141_69243	13235	14773	11.098
OS11_1	OS11	0	Baseline	Baseline	yes	Klebsiella pneumoniae OmpK37	3004122	General Bacterial Porin with reduced permeability to beta-lactams	monobactam; carbapenem; cephalosporin; penicillin beta-lactam	reduced permeability to antibiotic	Strict	99.47	100.00	k141_68234	7861	8985	7.254
OS11_1	OS11	0	Baseline	Baseline	yes	LptD	3005059	ATP-binding cassette (ABC) antibiotic efflux pump	carbapenem; peptide antibiotic; aminocoumarin antibiotic; rifamycin antibiotic	antibiotic efflux	Strict	99.87	100.00	k141_161241	19083	21431	8.548
OS11_1	OS11	0	Baseline	Baseline	yes	MdtQ	3007682	Outer Membrane Porin (Opr)	monobactam; carbapenem; cephalosporin; penicillin beta-lactam	reduced permeability to antibiotic	Strict	99.79	100.00	k141_55192	30095	31534	8.461
OS11_1	OS11	0	Baseline	Baseline	yes	Mef(En2)	3004659	major facilitator superfamily (MFS) antibiotic efflux pump	macrolide antibiotic; lincosamide antibiotic	antibiotic efflux	Strict	99.25	100.00	k141_119281	334	1539	2.518
OS11_1	OS11	0	Baseline	Baseline	yes	Mycobacterium tuberculosis rpoC mutations confer resistance to rifampicin	3004994	rifampicin resistant rpoC	rifamycin antibiotic	antibiotic target alteration	Strict	49.77	113.30	k141_122836	233	4708	22.658
OS11_1	OS11	0	Baseline	Baseline	yes	Mycobacterium tuberculosis rpoC mutations confer resistance to rifampicin	3004994	rifampicin resistant rpoC	rifamycin antibiotic	antibiotic target alteration	Strict	49.92	92.55	k141_22933	1443	5099	18.038
OS11_1	OS11	0	Baseline	Baseline	yes	Mycobacterium tuberculosis rpoC mutations confer resistance to rifampicin	3004994	rifampicin resistant rpoC	rifamycin antibiotic	antibiotic target alteration	Strict	49.77	92.10	k141_92001	8500	12138	18.962
OS11_1	OS11	0	Baseline	Baseline	yes	Mycobacterium tuberculosis rpoC mutations confer resistance to rifampicin	3004994	rifampicin resistant rpoC	rifamycin antibiotic	antibiotic target alteration	Strict	51.19	92.33	k141_170195	215217	218864	13.422
OS11_1	OS11	0	Baseline	Baseline	yes	Mycobacterium tuberculosis rpoC mutations confer resistance to rifampicin	3004994	rifampicin resistant rpoC	rifamycin antibiotic	antibiotic target alteration	Strict	49.77	91.19	k141_22024	2035	5637	12.494
OS11_1	OS11	0	Baseline	Baseline	yes	OXA-347	3001777	OXA beta-lactamase	penicillin beta-lactam	antibiotic inactivation	Perfect	100.0	100.00	k141_48232	2633	3457	54.195
OS11_1	OS11	0	Baseline	Baseline	yes	OmpA	3005044	General Bacterial Porin with reduced permeability to peptide antibiotics	peptide antibiotic	reduced permeability to antibiotic	Strict	99.72	95.19	k141_13438	11343	12413	6.804
OS11_1	OS11	0	Baseline	Baseline	yes	PmrF	3003578	pmr phosphoethanolamine transferase	peptide antibiotic	antibiotic target alteration	Strict	99.69	100.00	k141_24074	4836	5804	28.946
OS11_1	OS11	0	Baseline	Baseline	yes	SHV-164	3001347	SHV beta-lactamase	cephalosporin; penicillin beta-lactam	antibiotic inactivation	Perfect	100.0	100.00	k141_71971	5020	5880	7.141
OS11_1	OS11	0	Baseline	Baseline	yes	Shigella flexneri acrA	3007509	resistance-nodulation-cell division (RND) antibiotic efflux pump	fluoroquinolone antibiotic; cephalosporin; glycylcycline; penicillin beta-lactam; tetracycline antibiotic; rifamycin antibiotic; phenicol antibiotic; disinfecting agents and antiseptics	antibiotic efflux	Strict	84.63	100.00	k141_4546	25134	26327	7.343
OS11_1	OS11	0	Baseline	Baseline	yes	TEM-1	3000873	TEM beta-lactamase	monobactam; cephalosporin; penicillin beta-lactam	antibiotic inactivation	Perfect	100.0	100.00	k141_169802	716	1576	116.025
OS11_1	OS11	0	Baseline	Baseline	yes	YojI	3003952	ATP-binding cassette (ABC) antibiotic efflux pump	peptide antibiotic	antibiotic efflux	Strict	99.45	100.00	k141_159396	151598	153241	35.416
OS11_1	OS11	0	Baseline	Baseline	yes	acrB	3000216	resistance-nodulation-cell division (RND) antibiotic efflux pump	fluoroquinolone antibiotic; cephalosporin; glycylcycline; penicillin beta-lactam; tetracycline antibiotic; rifamycin antibiotic; phenicol antibiotic; disinfecting agents and antiseptics	antibiotic efflux	Strict	99.9	100.00	k141_5775	75675	78824	42.377
OS11_1	OS11	0	Baseline	Baseline	yes	acrD	3000491	resistance-nodulation-cell division (RND) antibiotic efflux pump	aminoglycoside antibiotic	antibiotic efflux	Strict	99.81	100.00	k141_146297	40368	43481	40.49
OS11_1	OS11	0	Baseline	Baseline	yes	adeF	3000777	resistance-nodulation-cell division (RND) antibiotic efflux pump	fluoroquinolone antibiotic; tetracycline antibiotic	antibiotic efflux	Strict	59.81	99.15	k141_146037	8104	11256	9.113
OS11_1	OS11	0	Baseline	Baseline	yes	bacA	3002986	undecaprenyl pyrophosphate related proteins	peptide antibiotic	antibiotic target alteration	Perfect	100.0	100.00	k141_33726	44503	45324	38.832
OS11_1	OS11	0	Baseline	Baseline	yes	baeR	3000828	resistance-nodulation-cell division (RND) antibiotic efflux pump	aminoglycoside antibiotic; aminocoumarin antibiotic	antibiotic efflux	Strict	93.75	100.00	k141_79035	16310	17032	10.079
OS11_1	OS11	0	Baseline	Baseline	yes	baeR	3000828	resistance-nodulation-cell division (RND) antibiotic efflux pump	aminoglycoside antibiotic; aminocoumarin antibiotic	antibiotic efflux	Strict	96.23	100.00	k141_48377	21468	22190	32.39
OS11_1	OS11	0	Baseline	Baseline	yes	catP	3002686	chloramphenicol acetyltransferase (CAT)	phenicol antibiotic	antibiotic inactivation	Perfect	100.0	100.00	k141_165827	2291	2914	1.034
OS11_1	OS11	0	Baseline	Baseline	yes	dfrF	3002867	trimethoprim resistant dihydrofolate reductase dfr	diaminopyrimidine antibiotic	antibiotic target replacement	Strict	100.0	95.73	k141_358	1851	2324	6.006
OS11_1	OS11	0	Baseline	Baseline	yes	emrA	3000027	major facilitator superfamily (MFS) antibiotic efflux pump	fluoroquinolone antibiotic	antibiotic efflux	Strict	99.74	100.00	k141_159336	28453	29625	43.391
OS11_1	OS11	0	Baseline	Baseline	yes	emrB	3000074	major facilitator superfamily (MFS) antibiotic efflux pump	fluoroquinolone antibiotic	antibiotic efflux	Perfect	100.0	100.00	k141_159336	29642	31180	42.666
OS11_1	OS11	0	Baseline	Baseline	yes	emrK	3000206	major facilitator superfamily (MFS) antibiotic efflux pump	tetracycline antibiotic	antibiotic efflux	Strict	99.15	110.26	k141_24074	109096	110259	30.162
OS11_1	OS11	0	Baseline	Baseline	yes	emrR	3000516	major facilitator superfamily (MFS) antibiotic efflux pump	fluoroquinolone antibiotic	antibiotic efflux	Strict	92.57	100.00	k141_69243	11391	11921	7.076
OS11_1	OS11	0	Baseline	Baseline	yes	emrR	3000516	major facilitator superfamily (MFS) antibiotic efflux pump	fluoroquinolone antibiotic	antibiotic efflux	Perfect	100.0	100.00	k141_159336	27796	28326	33.166
OS11_1	OS11	0	Baseline	Baseline	yes	emrY	3000254	major facilitator superfamily (MFS) antibiotic efflux pump	tetracycline antibiotic	antibiotic efflux	Perfect	100.0	100.00	k141_24074	107558	109096	28.805
OS11_1	OS11	0	Baseline	Baseline	yes	eptA	3003576	pmr phosphoethanolamine transferase	peptide antibiotic	antibiotic target alteration	Strict	99.63	100.00	k141_82722	117513	119156	41.372
OS11_1	OS11	0	Baseline	Baseline	yes	evgA	3000832	major facilitator superfamily (MFS) antibiotic efflux pump; resistance-nodulation-cell division (RND) antibiotic efflux pump	macrolide antibiotic; fluoroquinolone antibiotic; penicillin beta-lactam; tetracycline antibiotic	antibiotic efflux	Perfect	100.0	100.00	k141_24074	110675	111289	29.809
OS11_1	OS11	0	Baseline	Baseline	yes	evgS	3000833	major facilitator superfamily (MFS) antibiotic efflux pump; resistance-nodulation-cell division (RND) antibiotic efflux pump	macrolide antibiotic; fluoroquinolone antibiotic; penicillin beta-lactam; tetracycline antibiotic	antibiotic efflux	Strict	97.66	100.00	k141_24074	111294	114887	31.682
OS11_1	OS11	0	Baseline	Baseline	yes	gadX	3000508	resistance-nodulation-cell division (RND) antibiotic efflux pump	macrolide antibiotic; fluoroquinolone antibiotic; penicillin beta-lactam	antibiotic efflux	Strict	95.62	100.00	k141_125947	508	1332	35.747
OS11_1	OS11	0	Baseline	Baseline	yes	kdpE	3003841	kdpDE	aminoglycoside antibiotic	antibiotic efflux	Strict	96.44	100.00	k141_115658	104103	104780	33.869
OS11_1	OS11	0	Baseline	Baseline	yes	leuO	3003843	major facilitator superfamily (MFS) antibiotic efflux pump	nucleoside antibiotic; disinfecting agents and antiseptics	antibiotic efflux	Strict	83.44	100.64	k141_156504	585	1535	7.663
OS11_1	OS11	0	Baseline	Baseline	yes	leuO	3003843	major facilitator superfamily (MFS) antibiotic efflux pump	nucleoside antibiotic; disinfecting agents and antiseptics	antibiotic efflux	Strict	99.36	100.00	k141_59959	115572	116516	41.008
OS11_1	OS11	0	Baseline	Baseline	yes	lnuA	3002835	lincosamide nucleotidyltransferase (LNU)	lincosamide antibiotic	antibiotic inactivation	Strict	97.52	100.00	k141_22760	4013	4498	79.347
OS11_1	OS11	0	Baseline	Baseline	yes	marA	3000263	resistance-nodulation-cell division (RND) antibiotic efflux pump; General Bacterial Porin with reduced permeability to beta-lactams	fluoroquinolone antibiotic; monobactam; carbapenem; cephalosporin; glycylcycline; penicillin beta-lactam; tetracycline antibiotic; rifamycin antibiotic; phenicol antibiotic; disinfecting agents and antiseptics	antibiotic efflux; reduced permeability to antibiotic	Perfect	100.0	100.00	k141_139788	14152	14535	18.385
OS11_1	OS11	0	Baseline	Baseline	yes	marA	3000263	resistance-nodulation-cell division (RND) antibiotic efflux pump; General Bacterial Porin with reduced permeability to beta-lactams	fluoroquinolone antibiotic; monobactam; carbapenem; cephalosporin; glycylcycline; penicillin beta-lactam; tetracycline antibiotic; rifamycin antibiotic; phenicol antibiotic; disinfecting agents and antiseptics	antibiotic efflux; reduced permeability to antibiotic	Strict	92.74	97.64	k141_118075	15384	15758	5.87
OS11_1	OS11	0	Baseline	Baseline	yes	mdtA	3000792	resistance-nodulation-cell division (RND) antibiotic efflux pump	aminocoumarin antibiotic	antibiotic efflux	Strict	99.52	109.64	k141_48377	11088	12455	40.258
OS11_1	OS11	0	Baseline	Baseline	yes	mdtB	3000793	resistance-nodulation-cell division (RND) antibiotic efflux pump	aminocoumarin antibiotic	antibiotic efflux	Strict	99.52	100.00	k141_48377	12455	15577	45.186
OS11_1	OS11	0	Baseline	Baseline	yes	mdtC	3000794	resistance-nodulation-cell division (RND) antibiotic efflux pump	aminocoumarin antibiotic	antibiotic efflux	Strict	99.51	100.00	k141_48377	15578	18655	40.421
OS11_1	OS11	0	Baseline	Baseline	yes	mdtE	3000795	resistance-nodulation-cell division (RND) antibiotic efflux pump	macrolide antibiotic; fluoroquinolone antibiotic; penicillin beta-lactam	antibiotic efflux	Strict	99.74	100.00	k141_125947	5930	7087	41.593
OS11_1	OS11	0	Baseline	Baseline	yes	mdtF	3000796	resistance-nodulation-cell division (RND) antibiotic efflux pump	macrolide antibiotic; fluoroquinolone antibiotic; penicillin beta-lactam	antibiotic efflux	Strict	99.71	100.00	k141_125947	2792	5905	38.504
OS11_1	OS11	0	Baseline	Baseline	yes	mdtG	3001329	major facilitator superfamily (MFS) antibiotic efflux pump	phosphonic acid antibiotic	antibiotic efflux	Strict	99.75	100.00	k141_159223	11135	12361	32.232
OS11_1	OS11	0	Baseline	Baseline	yes	mdtH	3001216	major facilitator superfamily (MFS) antibiotic efflux pump	fluoroquinolone antibiotic	antibiotic efflux	Perfect	100.0	100.00	k141_159223	20992	22200	32.618
OS11_1	OS11	0	Baseline	Baseline	yes	mdtM	3001214	major facilitator superfamily (MFS) antibiotic efflux pump	fluoroquinolone antibiotic; lincosamide antibiotic; nucleoside antibiotic; phenicol antibiotic; disinfecting agents and antiseptics	antibiotic efflux	Perfect	100.0	100.00	k141_116107	5922	7154	32.199
OS11_1	OS11	0	Baseline	Baseline	yes	mdtN	3003548	major facilitator superfamily (MFS) antibiotic efflux pump	nucleoside antibiotic; disinfecting agents and antiseptics	antibiotic efflux	Perfect	100.0	100.00	k141_82722	93938	94969	44.906
OS11_1	OS11	0	Baseline	Baseline	yes	mdtO	3003549	major facilitator superfamily (MFS) antibiotic efflux pump	nucleoside antibiotic; disinfecting agents and antiseptics	antibiotic efflux	Strict	97.8	100.00	k141_82722	91887	93938	38.325
OS11_1	OS11	0	Baseline	Baseline	yes	mdtP	3003550	major facilitator superfamily (MFS) antibiotic efflux pump	nucleoside antibiotic; disinfecting agents and antiseptics	antibiotic efflux	Strict	98.16	100.00	k141_82722	90424	91890	46.234
OS11_1	OS11	0	Baseline	Baseline	yes	msbA	3003950	ATP-binding cassette (ABC) antibiotic efflux pump	nitroimidazole antibiotic	antibiotic efflux	Strict	91.92	100.00	k141_156797	20816	22564	8.246
OS11_1	OS11	0	Baseline	Baseline	yes	msbA	3003950	ATP-binding cassette (ABC) antibiotic efflux pump	nitroimidazole antibiotic	antibiotic efflux	Strict	99.83	100.00	k141_114048	193843	195591	33.789
OS11_1	OS11	0	Baseline	Baseline	yes	nimJ	3007112	nitroimidazole reductase	nitroimidazole antibiotic	antibiotic inactivation	Strict	60.13	100.61	k141_36183	1495	1995	26.137
OS11_1	OS11	0	Baseline	Baseline	yes	oqxA	3003922	resistance-nodulation-cell division (RND) antibiotic efflux pump	fluoroquinolone antibiotic; glycylcycline; tetracycline antibiotic; diaminopyrimidine antibiotic; nitrofuran antibiotic	antibiotic efflux	Perfect	100.0	100.00	k141_146037	6905	8080	10.005
OS11_1	OS11	0	Baseline	Baseline	yes	qacG	3007015	small multidrug resistance (SMR) antibiotic efflux pump	disinfecting agents and antiseptics	antibiotic efflux	Strict	49.53	100.00	k141_94980	92	415	0.82
OS11_1	OS11	0	Baseline	Baseline	yes	qacJ	3007014	small multidrug resistance (SMR) antibiotic efflux pump	disinfecting agents and antiseptics	antibiotic efflux	Strict	37.86	103.74	k141_111559	1164	1499	2.259
OS11_1	OS11	0	Baseline	Baseline	yes	qacJ	3007014	small multidrug resistance (SMR) antibiotic efflux pump	disinfecting agents and antiseptics	antibiotic efflux	Strict	35.85	99.07	k141_161415	208	528	0.946
OS11_1	OS11	0	Baseline	Baseline	yes	qacJ	3007014	small multidrug resistance (SMR) antibiotic efflux pump	disinfecting agents and antiseptics	antibiotic efflux	Strict	52.78	100.93	k141_97809	1186	1512	1.973
OS11_1	OS11	0	Baseline	Baseline	yes	qacJ	3007014	small multidrug resistance (SMR) antibiotic efflux pump	disinfecting agents and antiseptics	antibiotic efflux	Strict	45.28	100.00	k141_21063	1495	1818	2.694
OS11_1	OS11	0	Baseline	Baseline	yes	rsmA	3005069	resistance-nodulation-cell division (RND) antibiotic efflux pump	fluoroquinolone antibiotic; diaminopyrimidine antibiotic; phenicol antibiotic	antibiotic efflux	Strict	85.25	100.00	k141_59304	4707	4892	5.306
OS11_1	OS11	0	Baseline	Baseline	yes	rsmA	3005069	resistance-nodulation-cell division (RND) antibiotic efflux pump	fluoroquinolone antibiotic; diaminopyrimidine antibiotic; phenicol antibiotic	antibiotic efflux	Strict	85.25	100.00	k141_39203	927	1112	18.978
OS11_1	OS11	0	Baseline	Baseline	yes	tet(32)	3000196	tetracycline-resistant ribosomal protection protein	tetracycline antibiotic	antibiotic target protection	Strict	98.75	100.00	k141_87716	59264	61183	35.86
OS11_1	OS11	0	Baseline	Baseline	yes	tet(B)	3000166	major facilitator superfamily (MFS) antibiotic efflux pump	tetracycline antibiotic	antibiotic efflux	Strict	99.25	100.00	k141_159622	743	1948	167.022
OS11_1	OS11	0	Baseline	Baseline	yes	tet(M)	3000186	tetracycline-resistant ribosomal protection protein	tetracycline antibiotic	antibiotic target protection	Strict	89.76	90.61	k141_79870	6466	8205	9.205
OS11_1	OS11	0	Baseline	Baseline	yes	tet(M)	3000186	tetracycline-resistant ribosomal protection protein	tetracycline antibiotic	antibiotic target protection	Strict	99.37	100.00	k141_70288	13251	15170	22.002
OS11_1	OS11	0	Baseline	Baseline	yes	tet(O)	3000190	tetracycline-resistant ribosomal protection protein	tetracycline antibiotic	antibiotic target protection	Strict	98.28	100.00	k141_156966	39	1958	19.749
OS11_1	OS11	0	Baseline	Baseline	yes	tet(Q)	3000191	tetracycline-resistant ribosomal protection protein	tetracycline antibiotic	antibiotic target protection	Strict	97.6	63.47	k141_136073	3	1253	27.063
OS11_1	OS11	0	Baseline	Baseline	yes	tet(Q)	3000191	tetracycline-resistant ribosomal protection protein	tetracycline antibiotic	antibiotic target protection	Strict	89.08	97.56	k141_5321	205	2130	10.208
OS11_1	OS11	0	Baseline	Baseline	yes	tet(W)	3000194	tetracycline-resistant ribosomal protection protein	tetracycline antibiotic	antibiotic target protection	Strict	98.9	100.00	k141_108017	2313	4232	54.501
OS11_1	OS11	0	Baseline	Baseline	yes	tetB(P)	3000195	tetracycline-resistant ribosomal protection protein	tetracycline antibiotic	antibiotic target protection	Strict	99.24	60.58	k141_99538	2394	3578	2.562
OS11_1	OS11	0	Baseline	Baseline	yes	tetR	3003479	major facilitator superfamily (MFS) antibiotic efflux pump	tetracycline antibiotic	antibiotic target alteration; antibiotic efflux	Strict	100.0	99.52	k141_159622	2030	2653	152.003
OS11_1	OS11	0	Baseline	Baseline	yes	ugd	3003577	pmr phosphoethanolamine transferase	peptide antibiotic	antibiotic target alteration	Strict	99.23	100.00	k141_120023	13043	14209	29.141
OS11_1	OS11	0	Baseline	Baseline	yes	vanG	3002909	glycopeptide resistance gene cluster; Van ligase	glycopeptide antibiotic	antibiotic target alteration	Strict	38.23	104.30	k141_11775	15621	16715	37.539
OS11_1	OS11	0	Baseline	Baseline	yes	vanG	3002909	glycopeptide resistance gene cluster; Van ligase	glycopeptide antibiotic	antibiotic target alteration	Strict	38.66	104.58	k141_159825	38811	39908	9.23
OS11_1	OS11	0	Baseline	Baseline	yes	vanG	3002909	glycopeptide resistance gene cluster; Van ligase	glycopeptide antibiotic	antibiotic target alteration	Strict	38.98	101.43	k141_71785	341027	342091	14.434
OS11_1	OS11	0	Baseline	Baseline	yes	vanG	3002909	glycopeptide resistance gene cluster; Van ligase	glycopeptide antibiotic	antibiotic target alteration	Strict	41.6	102.58	k141_131229	5939	7015	7.26
OS11_1	OS11	0	Baseline	Baseline	yes	vanG	3002909	glycopeptide resistance gene cluster; Van ligase	glycopeptide antibiotic	antibiotic target alteration	Strict	57.68	99.14	k141_175002	326	1366	13.709
OS11_1	OS11	0	Baseline	Baseline	yes	vanH gene in vanB cluster	3002943	vanH; glycopeptide resistance gene cluster	glycopeptide antibiotic	antibiotic target alteration	Strict	39.94	101.55	k141_101504	5343	6329	6.153
OS11_1	OS11	0	Baseline	Baseline	yes	vanH gene in vanO cluster	3002948	vanH; glycopeptide resistance gene cluster	glycopeptide antibiotic	antibiotic target alteration	Strict	44.49	72.57	k141_168026	3	767	3.076
OS11_1	OS11	0	Baseline	Baseline	yes	vanH gene in vanO cluster	3002948	vanH; glycopeptide resistance gene cluster	glycopeptide antibiotic	antibiotic target alteration	Strict	41.8	94.57	k141_80404	524	1519	3.125
OS11_1	OS11	0	Baseline	Baseline	yes	vanH gene in vanO cluster	3002948	vanH; glycopeptide resistance gene cluster	glycopeptide antibiotic	antibiotic target alteration	Strict	41.99	94.57	k141_14219	209	1204	6.478
OS11_1	OS11	0	Baseline	Baseline	yes	vanH gene in vanO cluster	3002948	vanH; glycopeptide resistance gene cluster	glycopeptide antibiotic	antibiotic target alteration	Strict	43.87	93.43	k141_36837	3898	4881	4.436
OS11_1	OS11	0	Baseline	Baseline	yes	vanH gene in vanO cluster	3002948	vanH; glycopeptide resistance gene cluster	glycopeptide antibiotic	antibiotic target alteration	Strict	45.61	71.43	k141_137071	2	754	3.428
OS11_1	OS11	0	Baseline	Baseline	yes	vanH gene in vanO cluster	3002948	vanH; glycopeptide resistance gene cluster	glycopeptide antibiotic	antibiotic target alteration	Strict	43.94	93.71	k141_10018	2773	3759	8.268
OS11_1	OS11	0	Baseline	Baseline	yes	vanT gene in vanE cluster	3002971	glycopeptide resistance gene cluster; vanT	glycopeptide antibiotic	antibiotic target alteration	Strict	39.14	54.56	k141_52248	554	1705	4.382
OS11_1	OS11	0	Baseline	Baseline	yes	vanT gene in vanE cluster	3002971	glycopeptide resistance gene cluster; vanT	glycopeptide antibiotic	antibiotic target alteration	Strict	40.48	54.56	k141_131229	4794	5945	5.403
OS11_1	OS11	0	Baseline	Baseline	yes	vanT gene in vanG cluster	3002972	glycopeptide resistance gene cluster; vanT	glycopeptide antibiotic	antibiotic target alteration	Strict	38.07	52.95	k141_68292	38	1171	2.544
OS11_1	OS11	0	Baseline	Baseline	yes	vanT gene in vanG cluster	3002972	glycopeptide resistance gene cluster; vanT	glycopeptide antibiotic	antibiotic target alteration	Strict	39.3	55.06	k141_79953	79917	81095	20.442
OS11_1	OS11	0	Baseline	Baseline	yes	vanT gene in vanG cluster	3002972	glycopeptide resistance gene cluster; vanT	glycopeptide antibiotic	antibiotic target alteration	Strict	34.69	54.07	k141_14101	196	1353	3.212
OS11_1	OS11	0	Baseline	Baseline	yes	vanT gene in vanG cluster	3002972	glycopeptide resistance gene cluster; vanT	glycopeptide antibiotic	antibiotic target alteration	Strict	34.6	53.51	k141_126534	6032	7177	6.624
OS11_1	OS11	0	Baseline	Baseline	yes	vanT gene in vanG cluster	3002972	glycopeptide resistance gene cluster; vanT	glycopeptide antibiotic	antibiotic target alteration	Strict	34.73	49.58	k141_104734	773	1834	2.144
OS11_1	OS11	0	Baseline	Baseline	yes	vanT gene in vanG cluster	3002972	glycopeptide resistance gene cluster; vanT	glycopeptide antibiotic	antibiotic target alteration	Strict	37.07	44.94	k141_127088	1298	2257	3.123
OS11_1	OS11	0	Baseline	Baseline	yes	vanT gene in vanG cluster	3002972	glycopeptide resistance gene cluster; vanT	glycopeptide antibiotic	antibiotic target alteration	Strict	35.5	115.87	k141_5695	68894	71371	15.7
OS11_1	OS11	0	Baseline	Baseline	yes	vanT gene in vanG cluster	3002972	glycopeptide resistance gene cluster; vanT	glycopeptide antibiotic	antibiotic target alteration	Strict	34.05	55.06	k141_149946	2131	3309	3.155
OS11_1	OS11	0	Baseline	Baseline	yes	vanT gene in vanG cluster	3002972	glycopeptide resistance gene cluster; vanT	glycopeptide antibiotic	antibiotic target alteration	Strict	33.78	53.93	k141_71785	481651	482805	16.135
OS11_1	OS11	0	Baseline	Baseline	yes	vanT gene in vanG cluster	3002972	glycopeptide resistance gene cluster; vanT	glycopeptide antibiotic	antibiotic target alteration	Strict	34.01	54.63	k141_50290	804	1973	5.807
OS11_1	OS11	0	Baseline	Baseline	yes	vanT gene in vanG cluster	3002972	glycopeptide resistance gene cluster; vanT	glycopeptide antibiotic	antibiotic target alteration	Strict	37.8	55.48	k141_128364	1649	2836	13.674
OS11_1	OS11	0	Baseline	Baseline	yes	vanT gene in vanG cluster	3002972	glycopeptide resistance gene cluster; vanT	glycopeptide antibiotic	antibiotic target alteration	Strict	40.0	52.53	k141_162285	9468	10592	3.273
OS11_1	OS11	0	Baseline	Baseline	yes	vanT gene in vanG cluster	3002972	glycopeptide resistance gene cluster; vanT	glycopeptide antibiotic	antibiotic target alteration	Strict	33.86	56.18	k141_18355	7397	8599	13.346
OS11_1	OS11	0	Baseline	Baseline	yes	vanT gene in vanG cluster	3002972	glycopeptide resistance gene cluster; vanT	glycopeptide antibiotic	antibiotic target alteration	Strict	57.8	25.14	k141_163424	3	542	1.335
OS11_1	OS11	0	Baseline	Baseline	yes	vanT gene in vanG cluster	3002972	glycopeptide resistance gene cluster; vanT	glycopeptide antibiotic	antibiotic target alteration	Strict	32.05	54.35	k141_164510	231	1394	2.804
OS11_1	OS11	0	Baseline	Baseline	yes	vanT gene in vanG cluster	3002972	glycopeptide resistance gene cluster; vanT	glycopeptide antibiotic	antibiotic target alteration	Strict	46.29	97.33	k141_175002	2102	4183	13.472
OS11_1	OS11	0	Baseline	Baseline	yes	vanT gene in vanG cluster	3002972	glycopeptide resistance gene cluster; vanT	glycopeptide antibiotic	antibiotic target alteration	Strict	32.98	55.90	k141_76003	1667	2863	9.988
OS11_1	OS11	0	Baseline	Baseline	yes	vanT gene in vanG cluster	3002972	glycopeptide resistance gene cluster; vanT	glycopeptide antibiotic	antibiotic target alteration	Strict	33.7	51.40	k141_88697	4162	5262	3.344
OS11_1	OS11	0	Baseline	Baseline	yes	vanTr gene in vanL cluster	3002974	glycopeptide resistance gene cluster; vanT	glycopeptide antibiotic	antibiotic target alteration	Strict	33.51	106.28	k141_19627	24584	25753	6.066
OS11_1	OS11	0	Baseline	Baseline	yes	vanU gene in vanG cluster	3004253	glycopeptide resistance gene cluster; vanU	glycopeptide antibiotic	antibiotic target alteration	Strict	79.1	93.33	k141_47973	5439	5651	3.207
OS11_1	OS11	0	Baseline	Baseline	yes	vanW gene in vanB cluster	3002964	vanW; glycopeptide resistance gene cluster	glycopeptide antibiotic	antibiotic target alteration	Strict	39.87	99.27	k141_138319	490	1311	9.235
OS11_1	OS11	0	Baseline	Baseline	yes	vanW gene in vanI cluster	3003724	vanW; glycopeptide resistance gene cluster	glycopeptide antibiotic	antibiotic target alteration	Strict	40.8	150.67	k141_100027	563	2251	2.517
OS11_1	OS11	0	Baseline	Baseline	yes	vanW gene in vanI cluster	3003724	vanW; glycopeptide resistance gene cluster	glycopeptide antibiotic	antibiotic target alteration	Strict	46.77	130.83	k141_100353	5006	6472	4.683
OS11_1	OS11	0	Baseline	Baseline	yes	vanW gene in vanI cluster	3003724	vanW; glycopeptide resistance gene cluster	glycopeptide antibiotic	antibiotic target alteration	Strict	34.78	98.12	k141_1097	312	1412	1.551
OS11_1	OS11	0	Baseline	Baseline	yes	vanW gene in vanI cluster	3003724	vanW; glycopeptide resistance gene cluster	glycopeptide antibiotic	antibiotic target alteration	Strict	29.21	79.09	k141_12794	2	886	4.332
OS11_1	OS11	0	Baseline	Baseline	yes	vanW gene in vanI cluster	3003724	vanW; glycopeptide resistance gene cluster	glycopeptide antibiotic	antibiotic target alteration	Strict	34.46	93.30	k141_13323	3	1046	3.163
OS11_1	OS11	0	Baseline	Baseline	yes	vanW gene in vanI cluster	3003724	vanW; glycopeptide resistance gene cluster	glycopeptide antibiotic	antibiotic target alteration	Strict	39.32	138.61	k141_13393	2901	4454	2.858
OS11_1	OS11	0	Baseline	Baseline	yes	vanW gene in vanI cluster	3003724	vanW; glycopeptide resistance gene cluster	glycopeptide antibiotic	antibiotic target alteration	Strict	33.02	171.58	k141_125341	10741	12663	7.599
OS11_1	OS11	0	Baseline	Baseline	yes	vanW gene in vanI cluster	3003724	vanW; glycopeptide resistance gene cluster	glycopeptide antibiotic	antibiotic target alteration	Strict	45.22	120.11	k141_58987	1	1347	1.916
OS11_1	OS11	0	Baseline	Baseline	yes	vanW gene in vanI cluster	3003724	vanW; glycopeptide resistance gene cluster	glycopeptide antibiotic	antibiotic target alteration	Strict	39.06	151.47	k141_104658	113153	114850	22.331
OS11_1	OS11	0	Baseline	Baseline	yes	vanW gene in vanI cluster	3003724	vanW; glycopeptide resistance gene cluster	glycopeptide antibiotic	antibiotic target alteration	Strict	37.71	85.79	k141_117583	1033	1995	4.769
OS11_1	OS11	0	Baseline	Baseline	yes	vanW gene in vanI cluster	3003724	vanW; glycopeptide resistance gene cluster	glycopeptide antibiotic	antibiotic target alteration	Strict	42.7	149.87	k141_84243	1065	2744	3.411
OS11_1	OS11	0	Baseline	Baseline	yes	vanW gene in vanI cluster	3003724	vanW; glycopeptide resistance gene cluster	glycopeptide antibiotic	antibiotic target alteration	Strict	29.39	144.24	k141_40387	29	1645	2.535
OS11_1	OS11	0	Baseline	Baseline	yes	vanW gene in vanI cluster	3003724	vanW; glycopeptide resistance gene cluster	glycopeptide antibiotic	antibiotic target alteration	Strict	35.29	94.64	k141_162578	2	1060	1.72
OS11_1	OS11	0	Baseline	Baseline	yes	vanW gene in vanI cluster	3003724	vanW; glycopeptide resistance gene cluster	glycopeptide antibiotic	antibiotic target alteration	Strict	44.55	127.61	k141_140816	11440	12870	17.797
OS11_1	OS11	0	Baseline	Baseline	yes	vanW gene in vanI cluster	3003724	vanW; glycopeptide resistance gene cluster	glycopeptide antibiotic	antibiotic target alteration	Strict	38.39	146.65	k141_18304	5378	7021	4.271
OS11_1	OS11	0	Baseline	Baseline	yes	vanW gene in vanI cluster	3003724	vanW; glycopeptide resistance gene cluster	glycopeptide antibiotic	antibiotic target alteration	Strict	43.09	71.31	k141_152307	20470	21270	14.974
OS11_1	OS11	0	Baseline	Baseline	yes	vanW gene in vanI cluster	3003724	vanW; glycopeptide resistance gene cluster	glycopeptide antibiotic	antibiotic target alteration	Strict	34.73	97.32	k141_52699	2	1093	2.433
OS11_1	OS11	0	Baseline	Baseline	yes	vanW gene in vanI cluster	3003724	vanW; glycopeptide resistance gene cluster	glycopeptide antibiotic	antibiotic target alteration	Strict	34.1	152.28	k141_54016	363	2069	4.002
OS11_1	OS11	0	Baseline	Baseline	yes	vanW gene in vanI cluster	3003724	vanW; glycopeptide resistance gene cluster	glycopeptide antibiotic	antibiotic target alteration	Strict	37.82	212.33	k141_143361	2106	4484	4.515
OS11_1	OS11	0	Baseline	Baseline	yes	vanW gene in vanI cluster	3003724	vanW; glycopeptide resistance gene cluster	glycopeptide antibiotic	antibiotic target alteration	Strict	41.67	112.60	k141_55075	1	1263	1.082
OS11_1	OS11	0	Baseline	Baseline	yes	vanXY gene in vanG cluster	3003069	glycopeptide resistance gene cluster; vanXY	glycopeptide antibiotic	antibiotic target alteration	Strict	47.83	98.43	k141_175002	1363	2115	12.853
OS11_1	OS11	0	Baseline	Baseline	yes	vanY gene in vanA cluster	3002955	vanY; glycopeptide resistance gene cluster	glycopeptide antibiotic	antibiotic target alteration	Strict	33.69	94.72	k141_25798	240	1103	2.24
OS11_1	OS11	0	Baseline	Baseline	yes	vanY gene in vanA cluster	3002955	vanY; glycopeptide resistance gene cluster	glycopeptide antibiotic	antibiotic target alteration	Strict	33.07	111.22	k141_53881	360	1373	2.096
OS11_1	OS11	0	Baseline	Baseline	yes	vanY gene in vanB cluster	3002956	vanY; glycopeptide resistance gene cluster	glycopeptide antibiotic	antibiotic target alteration	Strict	37.85	141.42	k141_100162	2	1141	2.064
OS11_1	OS11	0	Baseline	Baseline	yes	vanY gene in vanB cluster	3002956	vanY; glycopeptide resistance gene cluster	glycopeptide antibiotic	antibiotic target alteration	Strict	34.95	97.39	k141_89162	1584	2369	12.748
OS11_1	OS11	0	Baseline	Baseline	yes	vanY gene in vanB cluster	3002956	vanY; glycopeptide resistance gene cluster	glycopeptide antibiotic	antibiotic target alteration	Strict	50.56	74.63	k141_23198	1152	1754	2.329
OS11_1	OS11	0	Baseline	Baseline	yes	vanY gene in vanB cluster	3002956	vanY; glycopeptide resistance gene cluster	glycopeptide antibiotic	antibiotic target alteration	Strict	30.18	145.52	k141_134396	456	1628	4.789
OS11_1	OS11	0	Baseline	Baseline	yes	vanY gene in vanB cluster	3002956	vanY; glycopeptide resistance gene cluster	glycopeptide antibiotic	antibiotic target alteration	Strict	30.41	98.51	k141_79953	401045	401839	19.145
OS11_1	OS11	0	Baseline	Baseline	yes	vanY gene in vanB cluster	3002956	vanY; glycopeptide resistance gene cluster	glycopeptide antibiotic	antibiotic target alteration	Strict	36.22	109.33	k141_69740	753	1634	10.973
OS11_1	OS11	0	Baseline	Baseline	yes	vanY gene in vanB cluster	3002956	vanY; glycopeptide resistance gene cluster	glycopeptide antibiotic	antibiotic target alteration	Strict	32.43	101.87	k141_80284	971	1792	11.036
OS11_1	OS11	0	Baseline	Baseline	yes	vanY gene in vanB cluster	3002956	vanY; glycopeptide resistance gene cluster	glycopeptide antibiotic	antibiotic target alteration	Strict	36.36	97.39	k141_80780	676	1461	3.815
OS11_1	OS11	0	Baseline	Baseline	yes	vanY gene in vanB cluster	3002956	vanY; glycopeptide resistance gene cluster	glycopeptide antibiotic	antibiotic target alteration	Strict	29.01	102.99	k141_4522	344	1174	2.695
OS11_1	OS11	0	Baseline	Baseline	yes	vanY gene in vanB cluster	3002956	vanY; glycopeptide resistance gene cluster	glycopeptide antibiotic	antibiotic target alteration	Strict	40.98	99.63	k141_27754	2802	3605	5.948
OS11_1	OS11	0	Baseline	Baseline	yes	vanY gene in vanB cluster	3002956	vanY; glycopeptide resistance gene cluster	glycopeptide antibiotic	antibiotic target alteration	Strict	36.65	87.69	k141_27931	568	1275	10.722
OS11_1	OS11	0	Baseline	Baseline	yes	vanY gene in vanB cluster	3002956	vanY; glycopeptide resistance gene cluster	glycopeptide antibiotic	antibiotic target alteration	Strict	39.57	100.37	k141_82776	96	905	2.015
OS11_1	OS11	0	Baseline	Baseline	yes	vanY gene in vanB cluster	3002956	vanY; glycopeptide resistance gene cluster	glycopeptide antibiotic	antibiotic target alteration	Strict	58.01	89.93	k141_60926	3848	4573	5.542
OS11_1	OS11	0	Baseline	Baseline	yes	vanY gene in vanB cluster	3002956	vanY; glycopeptide resistance gene cluster	glycopeptide antibiotic	antibiotic target alteration	Strict	41.21	71.27	k141_106843	381	956	2.175
OS11_1	OS11	0	Baseline	Baseline	yes	vanY gene in vanB cluster	3002956	vanY; glycopeptide resistance gene cluster	glycopeptide antibiotic	antibiotic target alteration	Strict	31.87	116.79	k141_117995	22995	23936	9.106
OS11_1	OS11	0	Baseline	Baseline	yes	vanY gene in vanB cluster	3002956	vanY; glycopeptide resistance gene cluster	glycopeptide antibiotic	antibiotic target alteration	Strict	39.13	46.27	k141_17942	2	376	3.542
OS11_1	OS11	0	Baseline	Baseline	yes	vanY gene in vanB cluster	3002956	vanY; glycopeptide resistance gene cluster	glycopeptide antibiotic	antibiotic target alteration	Strict	30.86	100.75	k141_140798	978	1790	8.964
OS11_1	OS11	0	Baseline	Baseline	yes	vanY gene in vanB cluster	3002956	vanY; glycopeptide resistance gene cluster	glycopeptide antibiotic	antibiotic target alteration	Strict	31.89	82.09	k141_97388	2041	2703	2.805
OS11_1	OS11	0	Baseline	Baseline	yes	vanY gene in vanB cluster	3002956	vanY; glycopeptide resistance gene cluster	glycopeptide antibiotic	antibiotic target alteration	Strict	32.5	50.37	k141_130447	5558	5965	4.0
OS11_1	OS11	0	Baseline	Baseline	yes	vanY gene in vanB cluster	3002956	vanY; glycopeptide resistance gene cluster	glycopeptide antibiotic	antibiotic target alteration	Strict	42.31	99.25	k141_108898	809	1609	7.724
OS11_1	OS11	0	Baseline	Baseline	yes	vanY gene in vanB cluster	3002956	vanY; glycopeptide resistance gene cluster	glycopeptide antibiotic	antibiotic target alteration	Strict	51.83	107.46	k141_164399	399	1265	2.495
OS11_1	OS11	0	Baseline	Baseline	yes	vanY gene in vanB cluster	3002956	vanY; glycopeptide resistance gene cluster	glycopeptide antibiotic	antibiotic target alteration	Strict	51.37	91.04	k141_86626	659	1393	1.911
OS11_1	OS11	0	Baseline	Baseline	yes	vanY gene in vanB cluster	3002956	vanY; glycopeptide resistance gene cluster	glycopeptide antibiotic	antibiotic target alteration	Strict	42.31	54.48	k141_42819	1322	1762	4.562
OS11_1	OS11	0	Baseline	Baseline	yes	vanY gene in vanB cluster	3002956	vanY; glycopeptide resistance gene cluster	glycopeptide antibiotic	antibiotic target alteration	Strict	48.63	86.19	k141_109830	3470	4165	2.399
OS11_1	OS11	0	Baseline	Baseline	yes	vanY gene in vanB cluster	3002956	vanY; glycopeptide resistance gene cluster	glycopeptide antibiotic	antibiotic target alteration	Strict	32.53	83.96	k141_143881	2	676	7.141
OS11_1	OS11	0	Baseline	Baseline	yes	vanY gene in vanF cluster	3002958	vanY; glycopeptide resistance gene cluster	glycopeptide antibiotic	antibiotic target alteration	Strict	31.67	85.32	k141_12957	1533	2285	2.722
OS11_1	OS11	0	Baseline	Baseline	yes	vanY gene in vanF cluster	3002958	vanY; glycopeptide resistance gene cluster	glycopeptide antibiotic	antibiotic target alteration	Strict	41.73	112.63	k141_116238	141	1133	2.484
OS11_1	OS11	0	Baseline	Baseline	yes	vanY gene in vanF cluster	3002958	vanY; glycopeptide resistance gene cluster	glycopeptide antibiotic	antibiotic target alteration	Strict	35.37	77.82	k141_140767	3	689	3.26
OS11_1	OS11	0	Baseline	Baseline	yes	vanY gene in vanF cluster	3002958	vanY; glycopeptide resistance gene cluster	glycopeptide antibiotic	antibiotic target alteration	Strict	37.14	63.82	k141_33073	1512	2075	6.124
OS11_1	OS11	0	Baseline	Baseline	yes	vanY gene in vanG cluster	3002959	vanY; glycopeptide resistance gene cluster	glycopeptide antibiotic	antibiotic target alteration	Strict	47.31	36.20	k141_23662	3	308	6.078
OS11_1	OS11	0	Baseline	Baseline	yes	vanY gene in vanG cluster	3002959	vanY; glycopeptide resistance gene cluster	glycopeptide antibiotic	antibiotic target alteration	Strict	38.59	94.98	k141_146248	6527	7324	16.266
OS11_1	OS11	0	Baseline	Baseline	yes	vanY gene in vanG cluster	3002959	vanY; glycopeptide resistance gene cluster	glycopeptide antibiotic	antibiotic target alteration	Strict	43.62	37.99	k141_102233	1774	2094	2.01
OS11_1	OS11	0	Baseline	Baseline	yes	vanY gene in vanG cluster	3002959	vanY; glycopeptide resistance gene cluster	glycopeptide antibiotic	antibiotic target alteration	Strict	42.78	106.45	k141_46808	146	1039	2.25
OS11_1	OS11	0	Baseline	Baseline	yes	vanY gene in vanG cluster	3002959	vanY; glycopeptide resistance gene cluster	glycopeptide antibiotic	antibiotic target alteration	Strict	39.73	86.74	k141_115421	372	1097	2.771
OS11_1	OS11	0	Baseline	Baseline	yes	vanY gene in vanG cluster	3002959	vanY; glycopeptide resistance gene cluster	glycopeptide antibiotic	antibiotic target alteration	Strict	50.0	64.87	k141_94124	3	545	2.307
OS11_1	OS11	0	Baseline	Baseline	yes	vanY gene in vanG cluster	3002959	vanY; glycopeptide resistance gene cluster	glycopeptide antibiotic	antibiotic target alteration	Strict	47.54	94.27	k141_84568	2394	3185	3.45
OS11_1	OS11	0	Baseline	Baseline	yes	vanY gene in vanG cluster	3002959	vanY; glycopeptide resistance gene cluster	glycopeptide antibiotic	antibiotic target alteration	Strict	42.37	92.11	k141_32582	1073	1846	3.089
OS11_1	OS11	0	Baseline	Baseline	yes	vanY gene in vanM cluster	3002961	vanY; glycopeptide resistance gene cluster	glycopeptide antibiotic	antibiotic target alteration	Strict	25.53	96.14	k141_144585	2076	2750	3.036
OS11_1	OS11	0	Baseline	Baseline	yes	vanY gene in vanM cluster	3002961	vanY; glycopeptide resistance gene cluster	glycopeptide antibiotic	antibiotic target alteration	Strict	41.38	75.54	k141_113778	1907	2437	6.79
OS11_1	OS11	0	Baseline	Baseline	yes	vanY gene in vanM cluster	3002961	vanY; glycopeptide resistance gene cluster	glycopeptide antibiotic	antibiotic target alteration	Strict	27.78	151.07	k141_80736	2192	3250	3.261
OS11_1	OS11	0	Baseline	Baseline	yes	vanY gene in vanM cluster	3002961	vanY; glycopeptide resistance gene cluster	glycopeptide antibiotic	antibiotic target alteration	Strict	41.58	48.07	k141_160308	2	340	3.023
OS11_1	OS11	0	Baseline	Baseline	yes	vanY gene in vanM cluster	3002961	vanY; glycopeptide resistance gene cluster	glycopeptide antibiotic	antibiotic target alteration	Strict	34.15	466.95	k141_61570	2264	5527	7.814
OS11_1	OS11	0	Baseline	Baseline	yes	vanY gene in vanM cluster	3002961	vanY; glycopeptide resistance gene cluster	glycopeptide antibiotic	antibiotic target alteration	Strict	37.59	111.16	k141_73139	428	1207	2.628
OS11_1	OS11	0	Baseline	Baseline	yes	vanY gene in vanM cluster	3002961	vanY; glycopeptide resistance gene cluster	glycopeptide antibiotic	antibiotic target alteration	Strict	36.6	89.27	k141_31397	1311	1937	3.269
OS11_2	OS11	1	After administration	After administration	yes	AAC(6')-Ie-APH(2'')-Ia bifunctional protein	3002597	aminoglycoside bifunctional resistance protein	aminoglycoside antibiotic	antibiotic inactivation	Perfect	100.0	100.00	k141_48331	674	2113	22.361
OS11_2	OS11	1	After administration	After administration	yes	APH(2'')-If	3004191	APH(2'')	aminoglycoside antibiotic	antibiotic inactivation	Strict	92.93	151.18	k141_3123	469	1818	3.352
OS11_2	OS11	1	After administration	After administration	yes	APH(3')-IIIa	3002647	APH(3')	aminoglycoside antibiotic	antibiotic inactivation	Perfect	100.0	100.00	k141_5138	3667	4461	8.493
OS11_2	OS11	1	After administration	After administration	yes	Bifidobacterium adolescentis rpoB mutants conferring resistance to rifampicin	3004480	rifamycin-resistant beta-subunit of RNA polymerase (rpoB)	rifamycin antibiotic	antibiotic target alteration; antibiotic target replacement	Strict	98.15	100.00	k141_2143	4543	8103	181.681
OS11_2	OS11	1	After administration	After administration	yes	Bifidobacterium adolescentis rpoB mutants conferring resistance to rifampicin	3004480	rifamycin-resistant beta-subunit of RNA polymerase (rpoB)	rifamycin antibiotic	antibiotic target alteration; antibiotic target replacement	Strict	92.99	100.08	k141_15198	45685	49248	165.707
OS11_2	OS11	1	After administration	After administration	yes	Erm(52)	3007041	Erm 23S ribosomal RNA methyltransferase	macrolide antibiotic; lincosamide antibiotic; streptogramin antibiotic	antibiotic target alteration	Perfect	100.0	100.00	k141_22814	2977	3906	10.371
OS11_2	OS11	1	After administration	After administration	yes	ErmB	3000375	Erm 23S ribosomal RNA methyltransferase	macrolide antibiotic; lincosamide antibiotic; streptogramin antibiotic; streptogramin A antibiotic; streptogramin B antibiotic	antibiotic target alteration	Strict	98.78	98.79	k141_34360	691	1428	28.92
OS11_2	OS11	1	After administration	After administration	yes	ErmG	3000522	Erm 23S ribosomal RNA methyltransferase	macrolide antibiotic; lincosamide antibiotic; streptogramin antibiotic; streptogramin A antibiotic; streptogramin B antibiotic	antibiotic target alteration	Strict	99.18	100.00	k141_37414	46791	47525	10.599
OS11_2	OS11	1	After administration	After administration	yes	ErmX	3000596	Erm 23S ribosomal RNA methyltransferase	macrolide antibiotic; lincosamide antibiotic; streptogramin antibiotic; streptogramin A antibiotic; streptogramin B antibiotic	antibiotic target alteration	Strict	90.14	100.00	k141_43969	870	1724	705.546
OS11_2	OS11	1	After administration	After administration	yes	LnuP	3004601	lincosamide nucleotidyltransferase (LNU)	lincosamide antibiotic	antibiotic inactivation	Perfect	100.0	100.00	k141_50412	3093	3593	1.234
OS11_2	OS11	1	After administration	After administration	yes	Mycobacterium tuberculosis rpoC mutations confer resistance to rifampicin	3004994	rifampicin resistant rpoC	rifamycin antibiotic	antibiotic target alteration	Strict	46.28	92.48	k141_26620	11299	14949	2.479
OS11_2	OS11	1	After administration	After administration	yes	Mycobacterium tuberculosis rpoC mutations confer resistance to rifampicin	3004994	rifampicin resistant rpoC	rifamycin antibiotic	antibiotic target alteration	Strict	52.53	93.16	k141_10961	363	4043	3.306
OS11_2	OS11	1	After administration	After administration	yes	Mycobacterium tuberculosis rpoC mutations confer resistance to rifampicin	3004994	rifampicin resistant rpoC	rifamycin antibiotic	antibiotic target alteration	Strict	50.81	95.06	k141_24163	7052	10807	10.212
OS11_2	OS11	1	After administration	After administration	yes	Mycobacterium tuberculosis rpoC mutations confer resistance to rifampicin	3004994	rifampicin resistant rpoC	rifamycin antibiotic	antibiotic target alteration	Strict	51.15	97.57	k141_7731	3870	7724	7.769
OS11_2	OS11	1	After administration	After administration	yes	Mycobacterium tuberculosis rpoC mutations confer resistance to rifampicin	3004994	rifampicin resistant rpoC	rifamycin antibiotic	antibiotic target alteration	Strict	50.92	85.56	k141_31127	3	3380	4.298
OS11_2	OS11	1	After administration	After administration	yes	Mycobacterium tuberculosis rpoC mutations confer resistance to rifampicin	3004994	rifampicin resistant rpoC	rifamycin antibiotic	antibiotic target alteration	Strict	51.79	93.77	k141_12625	30641	34345	9.432
OS11_2	OS11	1	After administration	After administration	yes	Mycobacterium tuberculosis rpoC mutations confer resistance to rifampicin	3004994	rifampicin resistant rpoC	rifamycin antibiotic	antibiotic target alteration	Strict	51.43	90.43	k141_45960	420	3992	15.491
OS11_2	OS11	1	After administration	After administration	yes	SAT-4	3002897	streptothricin acetyltransferase (SAT)	nucleoside antibiotic	antibiotic inactivation	Strict	99.44	100.00	k141_28938	187	729	4.327
OS11_2	OS11	1	After administration	After administration	yes	cfrE	3005023	Cfr 23S ribosomal RNA methyltransferase	lincosamide antibiotic; streptogramin antibiotic; oxazolidinone antibiotic; phenicol antibiotic; pleuromutilin antibiotic	antibiotic target alteration	Perfect	100.0	120.64	k141_22898	4752	5999	11.731
OS11_2	OS11	1	After administration	After administration	yes	dfrF	3002867	trimethoprim resistant dihydrofolate reductase dfr	diaminopyrimidine antibiotic	antibiotic target replacement	Perfect	100.0	100.00	k141_26981	21954	22448	343.588
OS11_2	OS11	1	After administration	After administration	yes	lnuC	3002837	lincosamide nucleotidyltransferase (LNU)	lincosamide antibiotic	antibiotic inactivation	Strict	98.17	100.00	k141_11144	106229	106723	40.869
OS11_2	OS11	1	After administration	After administration	yes	mef(H)	3007047	major facilitator superfamily (MFS) antibiotic efflux pump	macrolide antibiotic	antibiotic efflux	Strict	65.74	289.91	k141_1013	2891	3841	1.404
OS11_2	OS11	1	After administration	After administration	yes	nimA	3007104	nitroimidazole reductase	nitroimidazole antibiotic	antibiotic inactivation	Strict	55.9	92.61	k141_50890	2498	2989	2.915
OS11_2	OS11	1	After administration	After administration	yes	nimA	3007104	nitroimidazole reductase	nitroimidazole antibiotic	antibiotic inactivation	Strict	55.9	107.39	k141_21891	11527	12096	3.818
OS11_2	OS11	1	After administration	After administration	yes	nimA	3007104	nitroimidazole reductase	nitroimidazole antibiotic	antibiotic inactivation	Strict	51.55	97.73	k141_2614	100173	100691	6.624
OS11_2	OS11	1	After administration	After administration	yes	nimA	3007104	nitroimidazole reductase	nitroimidazole antibiotic	antibiotic inactivation	Strict	53.94	94.32	k141_29240	377	877	0.889
OS11_2	OS11	1	After administration	After administration	yes	nimJ	3007112	nitroimidazole reductase	nitroimidazole antibiotic	antibiotic inactivation	Strict	60.13	100.61	k141_29942	974	1474	14.76
OS11_2	OS11	1	After administration	After administration	yes	nimJ	3007112	nitroimidazole reductase	nitroimidazole antibiotic	antibiotic inactivation	Strict	53.85	100.00	k141_19514	681	1178	1.44
OS11_2	OS11	1	After administration	After administration	yes	qacG	3007015	small multidrug resistance (SMR) antibiotic efflux pump	disinfecting agents and antiseptics	antibiotic efflux	Strict	52.34	100.00	k141_17200	869	1192	1.069
OS11_2	OS11	1	After administration	After administration	yes	qacG	3007015	small multidrug resistance (SMR) antibiotic efflux pump	disinfecting agents and antiseptics	antibiotic efflux	Strict	45.1	95.33	k141_13125	2903	3211	11.365
OS11_2	OS11	1	After administration	After administration	yes	qacJ	3007014	small multidrug resistance (SMR) antibiotic efflux pump	disinfecting agents and antiseptics	antibiotic efflux	Strict	50.0	100.93	k141_42502	969	1295	3.706
OS11_2	OS11	1	After administration	After administration	yes	tet(32)	3000196	tetracycline-resistant ribosomal protection protein	tetracycline antibiotic	antibiotic target protection	Strict	95.62	100.00	k141_8539	64	1983	7.355
OS11_2	OS11	1	After administration	After administration	yes	tet(32)	3000196	tetracycline-resistant ribosomal protection protein	tetracycline antibiotic	antibiotic target protection	Strict	79.78	100.00	k141_19051	2830	4749	9.12
OS11_2	OS11	1	After administration	After administration	yes	tet(O)	3000190	tetracycline-resistant ribosomal protection protein	tetracycline antibiotic	antibiotic target protection	Strict	99.06	100.00	k141_50260	1344	3263	9.686
OS11_2	OS11	1	After administration	After administration	yes	tet(Q)	3000191	tetracycline-resistant ribosomal protection protein	tetracycline antibiotic	antibiotic target protection	Strict	96.79	67.88	k141_17963	2	1342	2.969
OS11_2	OS11	1	After administration	After administration	yes	tet(Q)	3000191	tetracycline-resistant ribosomal protection protein	tetracycline antibiotic	antibiotic target protection	Strict	97.2	32.57	k141_24684	2	643	2.003
OS11_2	OS11	1	After administration	After administration	yes	tet(W)	3000194	tetracycline-resistant ribosomal protection protein	tetracycline antibiotic	antibiotic target protection	Perfect	100.0	100.00	k141_14402	39009	40928	127.456
OS11_2	OS11	1	After administration	After administration	yes	tet(W/N/W)	3004442	tetracycline-resistant ribosomal protection protein	tetracycline antibiotic	antibiotic target protection	Strict	34.49	90.45	k141_52689	1	1737	2.221
OS11_2	OS11	1	After administration	After administration	yes	vanG	3002909	glycopeptide resistance gene cluster; Van ligase	glycopeptide antibiotic	antibiotic target alteration	Strict	40.62	101.43	k141_120	263	1327	1.835
OS11_2	OS11	1	After administration	After administration	yes	vanG	3002909	glycopeptide resistance gene cluster; Van ligase	glycopeptide antibiotic	antibiotic target alteration	Strict	40.79	103.15	k141_23184	57277	58359	12.765
OS11_2	OS11	1	After administration	After administration	yes	vanG	3002909	glycopeptide resistance gene cluster; Van ligase	glycopeptide antibiotic	antibiotic target alteration	Strict	55.01	100.00	k141_656	18934	19983	10.199
OS11_2	OS11	1	After administration	After administration	yes	vanG	3002909	glycopeptide resistance gene cluster; Van ligase	glycopeptide antibiotic	antibiotic target alteration	Strict	57.18	112.03	k141_20761	135	1310	2.839
OS11_2	OS11	1	After administration	After administration	yes	vanG	3002909	glycopeptide resistance gene cluster; Van ligase	glycopeptide antibiotic	antibiotic target alteration	Strict	38.38	104.01	k141_14508	413	1504	18.571
OS11_2	OS11	1	After administration	After administration	yes	vanG	3002909	glycopeptide resistance gene cluster; Van ligase	glycopeptide antibiotic	antibiotic target alteration	Strict	44.99	102.87	k141_19382	593	1672	1.992
OS11_2	OS11	1	After administration	After administration	yes	vanG	3002909	glycopeptide resistance gene cluster; Van ligase	glycopeptide antibiotic	antibiotic target alteration	Strict	63.68	67.34	k141_22360	1	708	1.118
OS11_2	OS11	1	After administration	After administration	yes	vanG	3002909	glycopeptide resistance gene cluster; Van ligase	glycopeptide antibiotic	antibiotic target alteration	Strict	51.59	100.00	k141_29495	733	1782	1.507
OS11_2	OS11	1	After administration	After administration	yes	vanG	3002909	glycopeptide resistance gene cluster; Van ligase	glycopeptide antibiotic	antibiotic target alteration	Strict	46.76	101.72	k141_9813	172	1239	1.621
OS11_2	OS11	1	After administration	After administration	yes	vanH gene in vanF cluster	3002945	vanH; glycopeptide resistance gene cluster	glycopeptide antibiotic	antibiotic target alteration	Strict	48.7	101.55	k141_18126	82	1065	1.96
OS11_2	OS11	1	After administration	After administration	yes	vanH gene in vanF cluster	3002945	vanH; glycopeptide resistance gene cluster	glycopeptide antibiotic	antibiotic target alteration	Strict	47.27	101.86	k141_48385	22585	23571	2.982
OS11_2	OS11	1	After administration	After administration	yes	vanH gene in vanO cluster	3002948	vanH; glycopeptide resistance gene cluster	glycopeptide antibiotic	antibiotic target alteration	Strict	42.17	94.57	k141_7227	26036	27031	20.311
OS11_2	OS11	1	After administration	After administration	yes	vanH gene in vanO cluster	3002948	vanH; glycopeptide resistance gene cluster	glycopeptide antibiotic	antibiotic target alteration	Strict	39.06	93.14	k141_31456	1180	2160	2.218
OS11_2	OS11	1	After administration	After administration	yes	vanT gene in vanG cluster	3002972	glycopeptide resistance gene cluster; vanT	glycopeptide antibiotic	antibiotic target alteration	Strict	35.2	55.34	k141_19806	25331	26515	3.047
OS11_2	OS11	1	After administration	After administration	yes	vanT gene in vanG cluster	3002972	glycopeptide resistance gene cluster; vanT	glycopeptide antibiotic	antibiotic target alteration	Strict	32.7	54.35	k141_26422	30295	31458	5.715
OS11_2	OS11	1	After administration	After administration	yes	vanT gene in vanG cluster	3002972	glycopeptide resistance gene cluster; vanT	glycopeptide antibiotic	antibiotic target alteration	Strict	35.04	53.09	k141_39645	787	1923	1.914
OS11_2	OS11	1	After administration	After administration	yes	vanT gene in vanG cluster	3002972	glycopeptide resistance gene cluster; vanT	glycopeptide antibiotic	antibiotic target alteration	Strict	37.13	53.09	k141_29964	266	1402	2.175
OS11_2	OS11	1	After administration	After administration	yes	vanT gene in vanG cluster	3002972	glycopeptide resistance gene cluster; vanT	glycopeptide antibiotic	antibiotic target alteration	Strict	40.88	97.89	k141_656	16098	18191	11.551
OS11_2	OS11	1	After administration	After administration	yes	vanT gene in vanG cluster	3002972	glycopeptide resistance gene cluster; vanT	glycopeptide antibiotic	antibiotic target alteration	Strict	40.0	52.53	k141_43694	894	2018	2.506
OS11_2	OS11	1	After administration	After administration	yes	vanT gene in vanG cluster	3002972	glycopeptide resistance gene cluster; vanT	glycopeptide antibiotic	antibiotic target alteration	Strict	34.85	54.63	k141_27283	3265	4434	2.959
OS11_2	OS11	1	After administration	After administration	yes	vanT gene in vanG cluster	3002972	glycopeptide resistance gene cluster; vanT	glycopeptide antibiotic	antibiotic target alteration	Strict	35.09	54.21	k141_4261	3132	4292	1.619
OS11_2	OS11	1	After administration	After administration	yes	vanT gene in vanG cluster	3002972	glycopeptide resistance gene cluster; vanT	glycopeptide antibiotic	antibiotic target alteration	Strict	37.84	54.49	k141_41060	24557	25723	6.527
OS11_2	OS11	1	After administration	After administration	yes	vanT gene in vanG cluster	3002972	glycopeptide resistance gene cluster; vanT	glycopeptide antibiotic	antibiotic target alteration	Strict	39.04	55.06	k141_14350	8018	9196	45.351
OS11_2	OS11	1	After administration	After administration	yes	vanT gene in vanG cluster	3002972	glycopeptide resistance gene cluster; vanT	glycopeptide antibiotic	antibiotic target alteration	Strict	34.59	53.65	k141_31255	1983	3131	2.863
OS11_2	OS11	1	After administration	After administration	yes	vanT gene in vanG cluster	3002972	glycopeptide resistance gene cluster; vanT	glycopeptide antibiotic	antibiotic target alteration	Strict	46.67	73.31	k141_7922	551	2119	2.112
OS11_2	OS11	1	After administration	After administration	yes	vanT gene in vanG cluster	3002972	glycopeptide resistance gene cluster; vanT	glycopeptide antibiotic	antibiotic target alteration	Strict	34.04	55.90	k141_11760	45389	46585	7.066
OS11_2	OS11	1	After administration	After administration	yes	vanT gene in vanG cluster	3002972	glycopeptide resistance gene cluster; vanT	glycopeptide antibiotic	antibiotic target alteration	Strict	33.96	58.43	k141_48103	4286	5536	1.819
OS11_2	OS11	1	After administration	After administration	yes	vanT gene in vanG cluster	3002972	glycopeptide resistance gene cluster; vanT	glycopeptide antibiotic	antibiotic target alteration	Strict	34.6	53.51	k141_5223	9807	10952	8.503
OS11_2	OS11	1	After administration	After administration	yes	vanT gene in vanG cluster	3002972	glycopeptide resistance gene cluster; vanT	glycopeptide antibiotic	antibiotic target alteration	Strict	36.26	52.81	k141_38238	1144	2274	1.749
OS11_2	OS11	1	After administration	After administration	yes	vanT gene in vanG cluster	3002972	glycopeptide resistance gene cluster; vanT	glycopeptide antibiotic	antibiotic target alteration	Strict	37.17	55.76	k141_5487	6729	7922	1.864
OS11_2	OS11	1	After administration	After administration	yes	vanT gene in vanG cluster	3002972	glycopeptide resistance gene cluster; vanT	glycopeptide antibiotic	antibiotic target alteration	Strict	37.03	54.78	k141_51657	140434	141606	13.262
OS11_2	OS11	1	After administration	After administration	yes	vanT gene in vanG cluster	3002972	glycopeptide resistance gene cluster; vanT	glycopeptide antibiotic	antibiotic target alteration	Strict	35.37	56.18	k141_51848	36849	38051	27.794
OS11_2	OS11	1	After administration	After administration	yes	vanT gene in vanG cluster	3002972	glycopeptide resistance gene cluster; vanT	glycopeptide antibiotic	antibiotic target alteration	Strict	36.24	59.83	k141_2614	36304	37584	8.842
OS11_2	OS11	1	After administration	After administration	yes	vanT gene in vanG cluster	3002972	glycopeptide resistance gene cluster; vanT	glycopeptide antibiotic	antibiotic target alteration	Strict	41.53	36.52	k141_22360	1427	2206	0.983
OS11_2	OS11	1	After administration	After administration	yes	vanT gene in vanG cluster	3002972	glycopeptide resistance gene cluster; vanT	glycopeptide antibiotic	antibiotic target alteration	Strict	31.27	54.63	k141_36104	41807	42976	2.938
OS11_2	OS11	1	After administration	After administration	yes	vanT gene in vanG cluster	3002972	glycopeptide resistance gene cluster; vanT	glycopeptide antibiotic	antibiotic target alteration	Strict	41.24	50.70	k141_13027	3143	4228	1.936
OS11_2	OS11	1	After administration	After administration	yes	vanT gene in vanG cluster	3002972	glycopeptide resistance gene cluster; vanT	glycopeptide antibiotic	antibiotic target alteration	Strict	32.71	53.51	k141_45914	576	1721	1.856
OS11_2	OS11	1	After administration	After administration	yes	vanU gene in vanG cluster	3004253	glycopeptide resistance gene cluster; vanU	glycopeptide antibiotic	antibiotic target alteration	Strict	80.6	93.33	k141_35243	4336	4548	1.626
OS11_2	OS11	1	After administration	After administration	yes	vanW gene in vanB cluster	3002964	vanW; glycopeptide resistance gene cluster	glycopeptide antibiotic	antibiotic target alteration	Strict	47.79	100.00	k141_29495	1779	2606	1.464
OS11_2	OS11	1	After administration	After administration	yes	vanW gene in vanB cluster	3002964	vanW; glycopeptide resistance gene cluster	glycopeptide antibiotic	antibiotic target alteration	Strict	35.2	104.36	k141_46104	5026	5889	11.335
OS11_2	OS11	1	After administration	After administration	yes	vanW gene in vanG cluster	3002965	vanW; glycopeptide resistance gene cluster	glycopeptide antibiotic	antibiotic target alteration	Strict	37.32	72.24	k141_4732	1336	1947	1.859
OS11_2	OS11	1	After administration	After administration	yes	vanW gene in vanI cluster	3003724	vanW; glycopeptide resistance gene cluster	glycopeptide antibiotic	antibiotic target alteration	Strict	41.26	146.65	k141_29843	2718	4361	2.994
OS11_2	OS11	1	After administration	After administration	yes	vanW gene in vanI cluster	3003724	vanW; glycopeptide resistance gene cluster	glycopeptide antibiotic	antibiotic target alteration	Strict	53.19	32.98	k141_43155	916	1287	1.596
OS11_2	OS11	1	After administration	After administration	yes	vanW gene in vanI cluster	3003724	vanW; glycopeptide resistance gene cluster	glycopeptide antibiotic	antibiotic target alteration	Strict	33.64	135.12	k141_30026	12749	14263	6.938
OS11_2	OS11	1	After administration	After administration	yes	vanW gene in vanI cluster	3003724	vanW; glycopeptide resistance gene cluster	glycopeptide antibiotic	antibiotic target alteration	Strict	38.46	123.59	k141_33490	36257	37642	10.189
OS11_2	OS11	1	After administration	After administration	yes	vanW gene in vanI cluster	3003724	vanW; glycopeptide resistance gene cluster	glycopeptide antibiotic	antibiotic target alteration	Strict	41.83	136.46	k141_23867	444	1970	1.36
OS11_2	OS11	1	After administration	After administration	yes	vanW gene in vanI cluster	3003724	vanW; glycopeptide resistance gene cluster	glycopeptide antibiotic	antibiotic target alteration	Strict	36.89	145.84	k141_14013	10209	11843	6.671
OS11_2	OS11	1	After administration	After administration	yes	vanW gene in vanI cluster	3003724	vanW; glycopeptide resistance gene cluster	glycopeptide antibiotic	antibiotic target alteration	Strict	42.54	104.29	k141_1027	4599	5768	3.065
OS11_2	OS11	1	After administration	After administration	yes	vanW gene in vanI cluster	3003724	vanW; glycopeptide resistance gene cluster	glycopeptide antibiotic	antibiotic target alteration	Strict	49.31	71.05	k141_14467	438	1235	1.643
OS11_2	OS11	1	After administration	After administration	yes	vanW gene in vanI cluster	3003724	vanW; glycopeptide resistance gene cluster	glycopeptide antibiotic	antibiotic target alteration	Strict	32.34	133.51	k141_4885	3194	4690	2.495
OS11_2	OS11	1	After administration	After administration	yes	vanW gene in vanI cluster	3003724	vanW; glycopeptide resistance gene cluster	glycopeptide antibiotic	antibiotic target alteration	Strict	30.35	142.90	k141_35029	6307	7908	2.779
OS11_2	OS11	1	After administration	After administration	yes	vanW gene in vanI cluster	3003724	vanW; glycopeptide resistance gene cluster	glycopeptide antibiotic	antibiotic target alteration	Strict	30.27	140.21	k141_21748	469	2040	3.729
OS11_2	OS11	1	After administration	After administration	yes	vanW gene in vanI cluster	3003724	vanW; glycopeptide resistance gene cluster	glycopeptide antibiotic	antibiotic target alteration	Strict	42.11	139.95	k141_38217	18531	20099	9.473
OS11_2	OS11	1	After administration	After administration	yes	vanW gene in vanI cluster	3003724	vanW; glycopeptide resistance gene cluster	glycopeptide antibiotic	antibiotic target alteration	Strict	39.06	152.01	k141_15521	75861	77564	73.206
OS11_2	OS11	1	After administration	After administration	yes	vanW gene in vanI cluster	3003724	vanW; glycopeptide resistance gene cluster	glycopeptide antibiotic	antibiotic target alteration	Strict	44.9	68.10	k141_15837	2	766	1.713
OS11_2	OS11	1	After administration	After administration	yes	vanXY gene in vanG cluster	3003069	glycopeptide resistance gene cluster; vanXY	glycopeptide antibiotic	antibiotic target alteration	Strict	40.56	98.03	k141_656	18188	18937	9.629
OS11_2	OS11	1	After administration	After administration	yes	vanXY gene in vanG cluster	3003069	glycopeptide resistance gene cluster; vanXY	glycopeptide antibiotic	antibiotic target alteration	Strict	40.51	94.88	k141_22360	705	1430	0.988
OS11_2	OS11	1	After administration	After administration	yes	vanXY gene in vanG cluster	3003069	glycopeptide resistance gene cluster; vanXY	glycopeptide antibiotic	antibiotic target alteration	Strict	44.58	94.49	k141_29495	14	736	2.155
OS11_2	OS11	1	After administration	After administration	yes	vanY gene in vanB cluster	3002956	vanY; glycopeptide resistance gene cluster	glycopeptide antibiotic	antibiotic target alteration	Strict	33.33	110.45	k141_16592	1934	2824	2.776
OS11_2	OS11	1	After administration	After administration	yes	vanY gene in vanB cluster	3002956	vanY; glycopeptide resistance gene cluster	glycopeptide antibiotic	antibiotic target alteration	Strict	35.11	70.52	k141_10121	15062	15631	3.558
OS11_2	OS11	1	After administration	After administration	yes	vanY gene in vanB cluster	3002956	vanY; glycopeptide resistance gene cluster	glycopeptide antibiotic	antibiotic target alteration	Strict	48.68	191.79	k141_17538	14284	15828	12.534
OS11_2	OS11	1	After administration	After administration	yes	vanY gene in vanB cluster	3002956	vanY; glycopeptide resistance gene cluster	glycopeptide antibiotic	antibiotic target alteration	Strict	38.38	267.91	k141_17538	27624	29780	11.466
OS11_2	OS11	1	After administration	After administration	yes	vanY gene in vanB cluster	3002956	vanY; glycopeptide resistance gene cluster	glycopeptide antibiotic	antibiotic target alteration	Strict	54.72	75.00	k141_11102	2	604	1.723
OS11_2	OS11	1	After administration	After administration	yes	vanY gene in vanB cluster	3002956	vanY; glycopeptide resistance gene cluster	glycopeptide antibiotic	antibiotic target alteration	Strict	29.01	102.99	k141_20854	5175	6005	25.029
OS11_2	OS11	1	After administration	After administration	yes	vanY gene in vanB cluster	3002956	vanY; glycopeptide resistance gene cluster	glycopeptide antibiotic	antibiotic target alteration	Strict	50.79	85.82	k141_14209	1	690	1.147
OS11_2	OS11	1	After administration	After administration	yes	vanY gene in vanB cluster	3002956	vanY; glycopeptide resistance gene cluster	glycopeptide antibiotic	antibiotic target alteration	Strict	30.41	98.51	k141_11144	81018	81812	6.564
OS11_2	OS11	1	After administration	After administration	yes	vanY gene in vanB cluster	3002956	vanY; glycopeptide resistance gene cluster	glycopeptide antibiotic	antibiotic target alteration	Strict	56.38	90.30	k141_41107	3675	4403	2.714
OS11_2	OS11	1	After administration	After administration	yes	vanY gene in vanB cluster	3002956	vanY; glycopeptide resistance gene cluster	glycopeptide antibiotic	antibiotic target alteration	Strict	40.41	88.81	k141_1492	1779	2495	2.277
OS11_2	OS11	1	After administration	After administration	yes	vanY gene in vanB cluster	3002956	vanY; glycopeptide resistance gene cluster	glycopeptide antibiotic	antibiotic target alteration	Strict	42.39	102.99	k141_44645	42350	43180	8.303
OS11_2	OS11	1	After administration	After administration	yes	vanY gene in vanB cluster	3002956	vanY; glycopeptide resistance gene cluster	glycopeptide antibiotic	antibiotic target alteration	Strict	58.65	40.67	k141_25207	1	330	1.649
OS11_2	OS11	1	After administration	After administration	yes	vanY gene in vanB cluster	3002956	vanY; glycopeptide resistance gene cluster	glycopeptide antibiotic	antibiotic target alteration	Strict	54.55	83.21	k141_8339	2707	3378	1.472
OS11_2	OS11	1	After administration	After administration	yes	vanY gene in vanB cluster	3002956	vanY; glycopeptide resistance gene cluster	glycopeptide antibiotic	antibiotic target alteration	Strict	39.13	98.13	k141_25320	25191	25982	4.778
OS11_2	OS11	1	After administration	After administration	yes	vanY gene in vanB cluster	3002956	vanY; glycopeptide resistance gene cluster	glycopeptide antibiotic	antibiotic target alteration	Strict	43.53	31.34	k141_5883	78055	78309	3.297
OS11_2	OS11	1	After administration	After administration	yes	vanY gene in vanB cluster	3002956	vanY; glycopeptide resistance gene cluster	glycopeptide antibiotic	antibiotic target alteration	Strict	30.96	100.00	k141_19370	4567	5373	5.853
OS11_2	OS11	1	After administration	After administration	yes	vanY gene in vanB cluster	3002956	vanY; glycopeptide resistance gene cluster	glycopeptide antibiotic	antibiotic target alteration	Strict	37.43	110.45	k141_45854	8376	9266	6.884
OS11_2	OS11	1	After administration	After administration	yes	vanY gene in vanB cluster	3002956	vanY; glycopeptide resistance gene cluster	glycopeptide antibiotic	antibiotic target alteration	Strict	36.92	77.61	k141_6449	384	1007	0.912
OS11_2	OS11	1	After administration	After administration	yes	vanY gene in vanF cluster	3002958	vanY; glycopeptide resistance gene cluster	glycopeptide antibiotic	antibiotic target alteration	Strict	34.62	92.15	k141_40810	13453	14265	17.4
OS11_2	OS11	1	After administration	After administration	yes	vanY gene in vanF cluster	3002958	vanY; glycopeptide resistance gene cluster	glycopeptide antibiotic	antibiotic target alteration	Strict	34.76	114.33	k141_29344	100	1107	1.129
OS11_2	OS11	1	After administration	After administration	yes	vanY gene in vanG cluster	3002959	vanY; glycopeptide resistance gene cluster	glycopeptide antibiotic	antibiotic target alteration	Strict	41.84	102.51	k141_6629	15886	16746	13.127
OS11_2	OS11	1	After administration	After administration	yes	vanY gene in vanG cluster	3002959	vanY; glycopeptide resistance gene cluster	glycopeptide antibiotic	antibiotic target alteration	Strict	43.07	86.38	k141_24705	862	1587	1.499
OS11_2	OS11	1	After administration	After administration	yes	vanY gene in vanG cluster	3002959	vanY; glycopeptide resistance gene cluster	glycopeptide antibiotic	antibiotic target alteration	Strict	72.66	53.05	k141_14737	117	563	3.596
OS11_2	OS11	1	After administration	After administration	yes	vanY gene in vanG cluster	3002959	vanY; glycopeptide resistance gene cluster	glycopeptide antibiotic	antibiotic target alteration	Strict	42.37	71.33	k141_14759	2	601	1.319
OS11_2	OS11	1	After administration	After administration	yes	vanY gene in vanG cluster	3002959	vanY; glycopeptide resistance gene cluster	glycopeptide antibiotic	antibiotic target alteration	Strict	29.35	70.97	k141_12063	3053	3649	1.036
OS11_2	OS11	1	After administration	After administration	yes	vanY gene in vanG cluster	3002959	vanY; glycopeptide resistance gene cluster	glycopeptide antibiotic	antibiotic target alteration	Strict	44.68	95.70	k141_6057	1023	1826	2.245
OS11_2	OS11	1	After administration	After administration	yes	vanY gene in vanM cluster	3002961	vanY; glycopeptide resistance gene cluster	glycopeptide antibiotic	antibiotic target alteration	Strict	36.0	113.30	k141_22009	418134	418928	6.408
OS11_3	OS11	2	After 1 month	After 1 month	yes	AAC(6')-Ie-APH(2'')-Ia bifunctional protein	3002597	aminoglycoside bifunctional resistance protein	aminoglycoside antibiotic	antibiotic inactivation	Perfect	100.0	100.00	k141_58790	543	1982	3.223
OS11_3	OS11	2	After 1 month	After 1 month	yes	AAC(6')-Ii	3002556	AAC(6')	aminoglycoside antibiotic	antibiotic inactivation	Strict	99.45	100.00	k141_53499	70041	70589	13.301
OS11_3	OS11	2	After 1 month	After 1 month	yes	AcrE	3000499	resistance-nodulation-cell division (RND) antibiotic efflux pump	fluoroquinolone antibiotic; cephalosporin; penicillin beta-lactam	antibiotic efflux	Strict	99.48	100.00	k141_154864	35727	36884	21.938
OS11_3	OS11	2	After 1 month	After 1 month	yes	AcrF	3000502	resistance-nodulation-cell division (RND) antibiotic efflux pump	fluoroquinolone antibiotic; cephalosporin; penicillin beta-lactam	antibiotic efflux	Strict	99.42	100.00	k141_154864	36896	40000	25.74
OS11_3	OS11	2	After 1 month	After 1 month	yes	AcrS	3000656	resistance-nodulation-cell division (RND) antibiotic efflux pump	fluoroquinolone antibiotic; cephalosporin; glycylcycline; penicillin beta-lactam; tetracycline antibiotic; rifamycin antibiotic; phenicol antibiotic; disinfecting agents and antiseptics	antibiotic efflux	Strict	97.27	100.00	k141_154864	34666	35328	18.808
OS11_3	OS11	2	After 1 month	After 1 month	yes	ArnT	3005053	pmr phosphoethanolamine transferase	peptide antibiotic	antibiotic target alteration	Strict	89.84	100.00	k141_72351	46221	47876	76.702
OS11_3	OS11	2	After 1 month	After 1 month	yes	ArnT	3005053	pmr phosphoethanolamine transferase	peptide antibiotic	antibiotic target alteration	Strict	63.88	99.82	k141_40024	136555	138207	23.38
OS11_3	OS11	2	After 1 month	After 1 month	yes	CMY-190	3008125	CMY beta-lactamase	cephalosporin	antibiotic inactivation	Strict	79.0	101.31	k141_24048	43725	44885	7.329
OS11_3	OS11	2	After 1 month	After 1 month	yes	CRP	3000518	resistance-nodulation-cell division (RND) antibiotic efflux pump	macrolide antibiotic; fluoroquinolone antibiotic; penicillin beta-lactam	antibiotic efflux	Strict	99.52	100.00	k141_67776	74929	75561	29.574
OS11_3	OS11	2	After 1 month	After 1 month	yes	CRP	3000518	resistance-nodulation-cell division (RND) antibiotic efflux pump	macrolide antibiotic; fluoroquinolone antibiotic; penicillin beta-lactam	antibiotic efflux	Strict	99.05	100.00	k141_114025	53539	54171	7.479
OS11_3	OS11	2	After 1 month	After 1 month	yes	CfxA2	3003002	CfxA beta-lactamase	cephalosporin	antibiotic inactivation	Perfect	100.0	100.00	k141_79571	2029	2994	9.77
OS11_3	OS11	2	After 1 month	After 1 month	yes	CfxA6	3003097	CfxA beta-lactamase	cephalosporin	antibiotic inactivation	Strict	99.38	96.68	k141_85294	143	1105	34.059
OS11_3	OS11	2	After 1 month	After 1 month	yes	Clostridium perfringes cplR	3007644	Miscellaneous ABC-F subfamily ATP-binding cassette ribosomal protection proteins	lincosamide antibiotic; streptogramin antibiotic; streptogramin A antibiotic; pleuromutilin antibiotic	antibiotic target protection	Strict	99.12	104.23	k141_7847	1669	3447	1.6
OS11_3	OS11	2	After 1 month	After 1 month	yes	EC-8	3006881	EC beta-lactamase	cephalosporin	antibiotic inactivation	Strict	98.67	100.00	k141_122377	46469	47602	30.97
OS11_3	OS11	2	After 1 month	After 1 month	yes	ErmF	3000498	Erm 23S ribosomal RNA methyltransferase	macrolide antibiotic; lincosamide antibiotic; streptogramin antibiotic; streptogramin A antibiotic; streptogramin B antibiotic	antibiotic target alteration	Strict	98.5	100.00	k141_43896	1170	1970	70.963
OS11_3	OS11	2	After 1 month	After 1 month	yes	ErmG	3000522	Erm 23S ribosomal RNA methyltransferase	macrolide antibiotic; lincosamide antibiotic; streptogramin antibiotic; streptogramin A antibiotic; streptogramin B antibiotic	antibiotic target alteration	Strict	99.18	100.00	k141_70079	690	1424	6.609
OS11_3	OS11	2	After 1 month	After 1 month	yes	Escherichia coli AcrAB-TolC with AcrR mutation conferring resistance to ciprofloxacin, tetracycline, and ceftazidime	3003807	resistance-nodulation-cell division (RND) antibiotic efflux pump	fluoroquinolone antibiotic; cephalosporin; glycylcycline; penicillin beta-lactam; tetracycline antibiotic; rifamycin antibiotic; phenicol antibiotic; disinfecting agents and antiseptics	antibiotic target alteration; antibiotic efflux	Strict	98.6	100.00	k141_158867	54519	55166	20.151
OS11_3	OS11	2	After 1 month	After 1 month	yes	Escherichia coli AcrAB-TolC with MarR mutations conferring resistance to ciprofloxacin and tetracycline	3003378	resistance-nodulation-cell division (RND) antibiotic efflux pump	fluoroquinolone antibiotic; cephalosporin; glycylcycline; penicillin beta-lactam; tetracycline antibiotic; rifamycin antibiotic; phenicol antibiotic; disinfecting agents and antiseptics	antibiotic target alteration; antibiotic efflux	Strict	98.61	100.00	k141_84515	14555	14989	12.519
OS11_3	OS11	2	After 1 month	After 1 month	yes	Escherichia coli AcrAB-TolC with MarR mutations conferring resistance to ciprofloxacin and tetracycline	3003378	resistance-nodulation-cell division (RND) antibiotic efflux pump	fluoroquinolone antibiotic; cephalosporin; glycylcycline; penicillin beta-lactam; tetracycline antibiotic; rifamycin antibiotic; phenicol antibiotic; disinfecting agents and antiseptics	antibiotic target alteration; antibiotic efflux	Strict	80.56	100.00	k141_73159	34289	34723	4.055
OS11_3	OS11	2	After 1 month	After 1 month	yes	Escherichia coli EF-Tu mutants conferring resistance to Pulvomycin	3003369	elfamycin resistant EF-Tu	elfamycin antibiotic	antibiotic target alteration	Strict	99.74	94.87	k141_10123	3	1166	73.661
OS11_3	OS11	2	After 1 month	After 1 month	yes	Escherichia coli UhpT with mutation conferring resistance to fosfomycin	3003890	antibiotic-resistant UhpT	phosphonic acid antibiotic	antibiotic target alteration	Strict	95.03	100.00	k141_106670	9301	10692	50.837
OS11_3	OS11	2	After 1 month	After 1 month	yes	Escherichia coli acrA	3004043	resistance-nodulation-cell division (RND) antibiotic efflux pump	fluoroquinolone antibiotic; cephalosporin; glycylcycline; penicillin beta-lactam; tetracycline antibiotic; rifamycin antibiotic; phenicol antibiotic; disinfecting agents and antiseptics	antibiotic efflux	Strict	99.75	100.00	k141_158867	55308	56501	28.947
OS11_3	OS11	2	After 1 month	After 1 month	yes	Escherichia coli cyaA with mutation conferring resistance to fosfomycin	3003900	antibiotic-resistant cya adenylate cyclase	phosphonic acid antibiotic	antibiotic target alteration	Strict	99.29	100.00	k141_74796	42310	44856	29.254
OS11_3	OS11	2	After 1 month	After 1 month	yes	Escherichia coli emrE	3004039	small multidrug resistance (SMR) antibiotic efflux pump	macrolide antibiotic	antibiotic efflux	Strict	98.18	100.00	k141_161604	28875	29207	10.779
OS11_3	OS11	2	After 1 month	After 1 month	yes	Escherichia coli gyrA conferring resistance to fluoroquinolones	3003294	fluoroquinolone resistant gyrA	fluoroquinolone antibiotic	antibiotic target alteration	Strict	97.37	100.00	k141_1923	181419	184046	24.149
OS11_3	OS11	2	After 1 month	After 1 month	yes	Escherichia coli mdfA	3001328	major facilitator superfamily (MFS) antibiotic efflux pump	tetracycline antibiotic; phenicol antibiotic; disinfecting agents and antiseptics	antibiotic efflux	Strict	96.1	100.00	k141_2983	109195	110427	15.81
OS11_3	OS11	2	After 1 month	After 1 month	yes	Escherichia coli soxR with mutation conferring antibiotic resistance	3003381	ATP-binding cassette (ABC) antibiotic efflux pump; major facilitator superfamily (MFS) antibiotic efflux pump; resistance-nodulation-cell division (RND) antibiotic efflux pump	fluoroquinolone antibiotic; cephalosporin; glycylcycline; penicillin beta-lactam; tetracycline antibiotic; rifamycin antibiotic; phenicol antibiotic; disinfecting agents and antiseptics	antibiotic target alteration; antibiotic efflux	Strict	98.7	100.00	k141_31806	74228	74692	25.486
OS11_3	OS11	2	After 1 month	After 1 month	yes	Escherichia coli soxS with mutation conferring antibiotic resistance	3003511	ATP-binding cassette (ABC) antibiotic efflux pump; major facilitator superfamily (MFS) antibiotic efflux pump; resistance-nodulation-cell division (RND) antibiotic efflux pump; General Bacterial Porin with reduced permeability to beta-lactams	fluoroquinolone antibiotic; monobactam; carbapenem; cephalosporin; glycylcycline; penicillin beta-lactam; tetracycline antibiotic; rifamycin antibiotic; phenicol antibiotic; disinfecting agents and antiseptics	antibiotic target alteration; antibiotic efflux; reduced permeability to antibiotic	Strict	91.59	101.87	k141_107362	59852	60181	3.844
OS11_3	OS11	2	After 1 month	After 1 month	yes	Escherichia coli soxS with mutation conferring antibiotic resistance	3003511	ATP-binding cassette (ABC) antibiotic efflux pump; major facilitator superfamily (MFS) antibiotic efflux pump; resistance-nodulation-cell division (RND) antibiotic efflux pump; General Bacterial Porin with reduced permeability to beta-lactams	fluoroquinolone antibiotic; monobactam; carbapenem; cephalosporin; glycylcycline; penicillin beta-lactam; tetracycline antibiotic; rifamycin antibiotic; phenicol antibiotic; disinfecting agents and antiseptics	antibiotic target alteration; antibiotic efflux; reduced permeability to antibiotic	Strict	100.0	100.00	k141_31806	74778	75101	19.673
OS11_3	OS11	2	After 1 month	After 1 month	yes	FosA7	3004113	fosfomycin thiol transferase	phosphonic acid antibiotic	antibiotic inactivation	Strict	91.43	100.00	k141_128207	12040	12462	8.485
OS11_3	OS11	2	After 1 month	After 1 month	yes	H-NS	3000676	major facilitator superfamily (MFS) antibiotic efflux pump; resistance-nodulation-cell division (RND) antibiotic efflux pump	macrolide antibiotic; fluoroquinolone antibiotic; cephalosporin; penicillin beta-lactam; tetracycline antibiotic	antibiotic efflux	Perfect	100.0	100.00	k141_24843	2980	3393	23.244
OS11_3	OS11	2	After 1 month	After 1 month	yes	Haemophilus influenzae PBP3 conferring resistance to beta-lactam antibiotics	3004446	Penicillin-binding protein mutations conferring resistance to beta-lactam antibiotics	cephalosporin; penicillin beta-lactam	antibiotic target alteration	Strict	52.02	96.39	k141_113317	55420	57186	11.82
OS11_3	OS11	2	After 1 month	After 1 month	yes	Haemophilus influenzae PBP3 conferring resistance to beta-lactam antibiotics	3004446	Penicillin-binding protein mutations conferring resistance to beta-lactam antibiotics	cephalosporin; penicillin beta-lactam	antibiotic target alteration	Strict	53.11	96.39	k141_95259	126149	127915	26.512
OS11_3	OS11	2	After 1 month	After 1 month	yes	Klebsiella pneumoniae KpnE	3004580	small multidrug resistance (SMR) antibiotic efflux pump	macrolide antibiotic; aminoglycoside antibiotic; cephalosporin; tetracycline antibiotic; peptide antibiotic; rifamycin antibiotic; disinfecting agents and antiseptics	antibiotic efflux	Strict	82.2	100.83	k141_153851	22311	22676	16.147
OS11_3	OS11	2	After 1 month	After 1 month	yes	Klebsiella pneumoniae KpnE	3004580	small multidrug resistance (SMR) antibiotic efflux pump	macrolide antibiotic; aminoglycoside antibiotic; cephalosporin; tetracycline antibiotic; peptide antibiotic; rifamycin antibiotic; disinfecting agents and antiseptics	antibiotic efflux	Strict	85.0	100.00	k141_60362	14323	14685	3.154
OS11_3	OS11	2	After 1 month	After 1 month	yes	Klebsiella pneumoniae KpnF	3004583	small multidrug resistance (SMR) antibiotic efflux pump	macrolide antibiotic; aminoglycoside antibiotic; cephalosporin; tetracycline antibiotic; peptide antibiotic; rifamycin antibiotic; disinfecting agents and antiseptics	antibiotic efflux	Strict	84.4	100.00	k141_153851	21995	22324	14.158
OS11_3	OS11	2	After 1 month	After 1 month	yes	Klebsiella pneumoniae KpnF	3004583	small multidrug resistance (SMR) antibiotic efflux pump	macrolide antibiotic; aminoglycoside antibiotic; cephalosporin; tetracycline antibiotic; peptide antibiotic; rifamycin antibiotic; disinfecting agents and antiseptics	antibiotic efflux	Strict	92.66	100.00	k141_60362	14007	14336	3.469
OS11_3	OS11	2	After 1 month	After 1 month	yes	Klebsiella pneumoniae KpnH	3004597	major facilitator superfamily (MFS) antibiotic efflux pump	macrolide antibiotic; fluoroquinolone antibiotic; aminoglycoside antibiotic; carbapenem; cephalosporin; penicillin beta-lactam; peptide antibiotic	antibiotic efflux	Strict	94.53	100.00	k141_166546	6978	8516	12.284
OS11_3	OS11	2	After 1 month	After 1 month	yes	LptD	3005059	ATP-binding cassette (ABC) antibiotic efflux pump	carbapenem; peptide antibiotic; aminocoumarin antibiotic; rifamycin antibiotic	antibiotic efflux	Strict	92.84	101.02	k141_52705	23988	26360	6.82
OS11_3	OS11	2	After 1 month	After 1 month	yes	Mef(En2)	3004659	major facilitator superfamily (MFS) antibiotic efflux pump	macrolide antibiotic; lincosamide antibiotic	antibiotic efflux	Strict	99.5	100.00	k141_164416	566	1771	2.155
OS11_3	OS11	2	After 1 month	After 1 month	yes	Mycobacterium tuberculosis rpoC mutations confer resistance to rifampicin	3004994	rifampicin resistant rpoC	rifamycin antibiotic	antibiotic target alteration	Strict	49.77	92.10	k141_55269	8441	12079	6.437
OS11_3	OS11	2	After 1 month	After 1 month	yes	Mycobacterium tuberculosis rpoC mutations confer resistance to rifampicin	3004994	rifampicin resistant rpoC	rifamycin antibiotic	antibiotic target alteration	Strict	49.77	91.19	k141_119484	9906	13508	9.275
OS11_3	OS11	2	After 1 month	After 1 month	yes	Mycobacterium tuberculosis rpoC mutations confer resistance to rifampicin	3004994	rifampicin resistant rpoC	rifamycin antibiotic	antibiotic target alteration	Strict	49.77	113.30	k141_79023	4544	9019	23.262
OS11_3	OS11	2	After 1 month	After 1 month	yes	Mycobacterium tuberculosis rpoC mutations confer resistance to rifampicin	3004994	rifampicin resistant rpoC	rifamycin antibiotic	antibiotic target alteration	Strict	49.47	92.25	k141_112107	20811	24455	11.019
OS11_3	OS11	2	After 1 month	After 1 month	yes	Mycobacterium tuberculosis rpoC mutations confer resistance to rifampicin	3004994	rifampicin resistant rpoC	rifamycin antibiotic	antibiotic target alteration	Strict	47.89	94.00	k141_6886	11474	15187	4.432
OS11_3	OS11	2	After 1 month	After 1 month	yes	Mycobacterium tuberculosis rpoC mutations confer resistance to rifampicin	3004994	rifampicin resistant rpoC	rifamycin antibiotic	antibiotic target alteration	Strict	51.36	93.62	k141_147465	16812	20510	8.081
OS11_3	OS11	2	After 1 month	After 1 month	yes	OXA-347	3001777	OXA beta-lactamase	penicillin beta-lactam	antibiotic inactivation	Perfect	100.0	100.00	k141_43896	143	967	67.811
OS11_3	OS11	2	After 1 month	After 1 month	yes	PmrF	3003578	pmr phosphoethanolamine transferase	peptide antibiotic	antibiotic target alteration	Strict	99.69	100.00	k141_40024	141076	142044	18.042
OS11_3	OS11	2	After 1 month	After 1 month	yes	Shigella flexneri acrA	3007509	resistance-nodulation-cell division (RND) antibiotic efflux pump	fluoroquinolone antibiotic; cephalosporin; glycylcycline; penicillin beta-lactam; tetracycline antibiotic; rifamycin antibiotic; phenicol antibiotic; disinfecting agents and antiseptics	antibiotic efflux	Strict	84.96	100.50	k141_169574	77234	78433	6.266
OS11_3	OS11	2	After 1 month	After 1 month	yes	TEM-1	3000873	TEM beta-lactamase	monobactam; cephalosporin; penicillin beta-lactam	antibiotic inactivation	Perfect	100.0	100.00	k141_142401	289	1149	80.536
OS11_3	OS11	2	After 1 month	After 1 month	yes	YojI	3003952	ATP-binding cassette (ABC) antibiotic efflux pump	peptide antibiotic	antibiotic efflux	Strict	99.45	100.00	k141_1923	151598	153241	23.131
OS11_3	OS11	2	After 1 month	After 1 month	yes	aadS	3004683	ANT(6)	aminoglycoside antibiotic	antibiotic inactivation	Perfect	100.0	100.00	k141_89689	2717	3580	1.397
OS11_3	OS11	2	After 1 month	After 1 month	yes	acrB	3000216	resistance-nodulation-cell division (RND) antibiotic efflux pump	fluoroquinolone antibiotic; cephalosporin; glycylcycline; penicillin beta-lactam; tetracycline antibiotic; rifamycin antibiotic; phenicol antibiotic; disinfecting agents and antiseptics	antibiotic efflux	Strict	99.9	100.00	k141_158867	56524	59673	28.005
OS11_3	OS11	2	After 1 month	After 1 month	yes	acrD	3000491	resistance-nodulation-cell division (RND) antibiotic efflux pump	aminoglycoside antibiotic	antibiotic efflux	Strict	99.81	100.00	k141_111506	40368	43481	24.831
OS11_3	OS11	2	After 1 month	After 1 month	yes	adeF	3000777	resistance-nodulation-cell division (RND) antibiotic efflux pump	fluoroquinolone antibiotic; tetracycline antibiotic	antibiotic efflux	Strict	42.61	98.02	k141_48389	8561	11677	3.534
OS11_3	OS11	2	After 1 month	After 1 month	yes	adeF	3000777	resistance-nodulation-cell division (RND) antibiotic efflux pump	fluoroquinolone antibiotic; tetracycline antibiotic	antibiotic efflux	Strict	59.62	99.15	k141_123623	50403	53555	5.79
OS11_3	OS11	2	After 1 month	After 1 month	yes	bacA	3002986	undecaprenyl pyrophosphate related proteins	peptide antibiotic	antibiotic target alteration	Perfect	100.0	100.00	k141_68317	44503	45324	23.527
OS11_3	OS11	2	After 1 month	After 1 month	yes	baeR	3000828	resistance-nodulation-cell division (RND) antibiotic efflux pump	aminoglycoside antibiotic; aminocoumarin antibiotic	antibiotic efflux	Strict	93.75	100.00	k141_127519	40377	41099	14.08
OS11_3	OS11	2	After 1 month	After 1 month	yes	baeR	3000828	resistance-nodulation-cell division (RND) antibiotic efflux pump	aminoglycoside antibiotic; aminocoumarin antibiotic	antibiotic efflux	Strict	96.23	100.00	k141_90944	20812	21534	18.06
OS11_3	OS11	2	After 1 month	After 1 month	yes	dfrF	3002867	trimethoprim resistant dihydrofolate reductase dfr	diaminopyrimidine antibiotic	antibiotic target replacement	Strict	100.0	95.73	k141_37627	154	627	2.611
OS11_3	OS11	2	After 1 month	After 1 month	yes	emrA	3000027	major facilitator superfamily (MFS) antibiotic efflux pump	fluoroquinolone antibiotic	antibiotic efflux	Strict	99.74	100.00	k141_96881	28453	29625	27.408
OS11_3	OS11	2	After 1 month	After 1 month	yes	emrB	3000074	major facilitator superfamily (MFS) antibiotic efflux pump	fluoroquinolone antibiotic	antibiotic efflux	Perfect	100.0	100.00	k141_96881	29642	31180	24.428
OS11_3	OS11	2	After 1 month	After 1 month	yes	emrK	3000206	major facilitator superfamily (MFS) antibiotic efflux pump	tetracycline antibiotic	antibiotic efflux	Strict	99.15	110.26	k141_40024	36621	37784	14.142
OS11_3	OS11	2	After 1 month	After 1 month	yes	emrR	3000516	major facilitator superfamily (MFS) antibiotic efflux pump	fluoroquinolone antibiotic	antibiotic efflux	Perfect	100.0	100.00	k141_96881	27796	28326	22.726
OS11_3	OS11	2	After 1 month	After 1 month	yes	emrR	3000516	major facilitator superfamily (MFS) antibiotic efflux pump	fluoroquinolone antibiotic	antibiotic efflux	Strict	93.57	100.00	k141_166546	9836	10366	9.673
OS11_3	OS11	2	After 1 month	After 1 month	yes	emrY	3000254	major facilitator superfamily (MFS) antibiotic efflux pump	tetracycline antibiotic	antibiotic efflux	Perfect	100.0	100.00	k141_40024	37784	39322	16.225
OS11_3	OS11	2	After 1 month	After 1 month	yes	eptA	3003576	pmr phosphoethanolamine transferase	peptide antibiotic	antibiotic target alteration	Strict	99.63	100.00	k141_31806	23753	25396	24.355
OS11_3	OS11	2	After 1 month	After 1 month	yes	eptB	3005047	pmr phosphoethanolamine transferase	peptide antibiotic	antibiotic target alteration	Strict	91.16	98.08	k141_68910	27395	29086	8.229
OS11_3	OS11	2	After 1 month	After 1 month	yes	evgA	3000832	major facilitator superfamily (MFS) antibiotic efflux pump; resistance-nodulation-cell division (RND) antibiotic efflux pump	macrolide antibiotic; fluoroquinolone antibiotic; penicillin beta-lactam; tetracycline antibiotic	antibiotic efflux	Perfect	100.0	100.00	k141_40024	35591	36205	11.572
OS11_3	OS11	2	After 1 month	After 1 month	yes	evgS	3000833	major facilitator superfamily (MFS) antibiotic efflux pump; resistance-nodulation-cell division (RND) antibiotic efflux pump	macrolide antibiotic; fluoroquinolone antibiotic; penicillin beta-lactam; tetracycline antibiotic	antibiotic efflux	Strict	97.66	100.00	k141_40024	31993	35586	15.566
OS11_3	OS11	2	After 1 month	After 1 month	yes	fosA5	3003209	fosfomycin thiol transferase	fluoroquinolone antibiotic; aminoglycoside antibiotic; phosphonic acid antibiotic	antibiotic inactivation	Strict	94.96	100.00	k141_148498	97287	97706	10.24
OS11_3	OS11	2	After 1 month	After 1 month	yes	gadX	3000508	resistance-nodulation-cell division (RND) antibiotic efflux pump	macrolide antibiotic; fluoroquinolone antibiotic; penicillin beta-lactam	antibiotic efflux	Strict	95.62	100.00	k141_47122	508	1332	18.64
OS11_3	OS11	2	After 1 month	After 1 month	yes	kdpE	3003841	kdpDE	aminoglycoside antibiotic	antibiotic efflux	Strict	98.67	100.00	k141_131671	104100	104777	20.993
OS11_3	OS11	2	After 1 month	After 1 month	yes	leuO	3003843	major facilitator superfamily (MFS) antibiotic efflux pump	nucleoside antibiotic; disinfecting agents and antiseptics	antibiotic efflux	Strict	80.46	100.64	k141_113317	63414	64364	5.434
OS11_3	OS11	2	After 1 month	After 1 month	yes	leuO	3003843	major facilitator superfamily (MFS) antibiotic efflux pump	nucleoside antibiotic; disinfecting agents and antiseptics	antibiotic efflux	Strict	99.36	100.00	k141_95259	119104	120048	23.706
OS11_3	OS11	2	After 1 month	After 1 month	yes	marA	3000263	resistance-nodulation-cell division (RND) antibiotic efflux pump; General Bacterial Porin with reduced permeability to beta-lactams	fluoroquinolone antibiotic; monobactam; carbapenem; cephalosporin; glycylcycline; penicillin beta-lactam; tetracycline antibiotic; rifamycin antibiotic; phenicol antibiotic; disinfecting agents and antiseptics	antibiotic efflux; reduced permeability to antibiotic	Perfect	100.0	100.00	k141_84515	14152	14535	8.461
OS11_3	OS11	2	After 1 month	After 1 month	yes	marA	3000263	resistance-nodulation-cell division (RND) antibiotic efflux pump; General Bacterial Porin with reduced permeability to beta-lactams	fluoroquinolone antibiotic; monobactam; carbapenem; cephalosporin; glycylcycline; penicillin beta-lactam; tetracycline antibiotic; rifamycin antibiotic; phenicol antibiotic; disinfecting agents and antiseptics	antibiotic efflux; reduced permeability to antibiotic	Strict	91.2	100.00	k141_73159	33888	34271	4.19
OS11_3	OS11	2	After 1 month	After 1 month	yes	mdtA	3000792	resistance-nodulation-cell division (RND) antibiotic efflux pump	aminocoumarin antibiotic	antibiotic efflux	Strict	99.52	100.00	k141_90944	10552	11799	25.339
OS11_3	OS11	2	After 1 month	After 1 month	yes	mdtB	3000793	resistance-nodulation-cell division (RND) antibiotic efflux pump	aminocoumarin antibiotic	antibiotic efflux	Strict	99.52	100.00	k141_90944	11799	14921	23.581
OS11_3	OS11	2	After 1 month	After 1 month	yes	mdtC	3000794	resistance-nodulation-cell division (RND) antibiotic efflux pump	aminocoumarin antibiotic	antibiotic efflux	Strict	99.51	100.00	k141_90944	14922	17999	20.417
OS11_3	OS11	2	After 1 month	After 1 month	yes	mdtE	3000795	resistance-nodulation-cell division (RND) antibiotic efflux pump	macrolide antibiotic; fluoroquinolone antibiotic; penicillin beta-lactam	antibiotic efflux	Strict	99.74	100.00	k141_47122	5930	7087	25.465
OS11_3	OS11	2	After 1 month	After 1 month	yes	mdtF	3000796	resistance-nodulation-cell division (RND) antibiotic efflux pump	macrolide antibiotic; fluoroquinolone antibiotic; penicillin beta-lactam	antibiotic efflux	Strict	99.71	100.00	k141_47122	2792	5905	25.328
OS11_3	OS11	2	After 1 month	After 1 month	yes	mdtG	3001329	major facilitator superfamily (MFS) antibiotic efflux pump	phosphonic acid antibiotic	antibiotic efflux	Strict	99.75	100.00	k141_72489	11134	12360	16.619
OS11_3	OS11	2	After 1 month	After 1 month	yes	mdtH	3001216	major facilitator superfamily (MFS) antibiotic efflux pump	fluoroquinolone antibiotic	antibiotic efflux	Perfect	100.0	100.00	k141_72489	20991	22199	18.965
OS11_3	OS11	2	After 1 month	After 1 month	yes	mdtM	3001214	major facilitator superfamily (MFS) antibiotic efflux pump	fluoroquinolone antibiotic; lincosamide antibiotic; nucleoside antibiotic; phenicol antibiotic; disinfecting agents and antiseptics	antibiotic efflux	Perfect	100.0	100.00	k141_124376	5922	7154	22.259
OS11_3	OS11	2	After 1 month	After 1 month	yes	mdtN	3003548	major facilitator superfamily (MFS) antibiotic efflux pump	nucleoside antibiotic; disinfecting agents and antiseptics	antibiotic efflux	Perfect	100.0	100.00	k141_31806	47940	48971	23.626
OS11_3	OS11	2	After 1 month	After 1 month	yes	mdtO	3003549	major facilitator superfamily (MFS) antibiotic efflux pump	nucleoside antibiotic; disinfecting agents and antiseptics	antibiotic efflux	Strict	97.8	100.00	k141_31806	48971	51022	23.946
OS11_3	OS11	2	After 1 month	After 1 month	yes	mdtP	3003550	major facilitator superfamily (MFS) antibiotic efflux pump	nucleoside antibiotic; disinfecting agents and antiseptics	antibiotic efflux	Strict	98.16	100.00	k141_31806	51019	52485	29.909
OS11_3	OS11	2	After 1 month	After 1 month	yes	msbA	3003950	ATP-binding cassette (ABC) antibiotic efflux pump	nitroimidazole antibiotic	antibiotic efflux	Strict	90.89	100.00	k141_138627	53891	55639	14.702
OS11_3	OS11	2	After 1 month	After 1 month	yes	msbA	3003950	ATP-binding cassette (ABC) antibiotic efflux pump	nitroimidazole antibiotic	antibiotic efflux	Strict	99.83	100.00	k141_168879	3139	4887	23.353
OS11_3	OS11	2	After 1 month	After 1 month	yes	nimG	3007109	nitroimidazole reductase	nitroimidazole antibiotic	antibiotic inactivation	Strict	50.93	98.17	k141_66154	896	1381	2.165
OS11_3	OS11	2	After 1 month	After 1 month	yes	nimJ	3007112	nitroimidazole reductase	nitroimidazole antibiotic	antibiotic inactivation	Strict	60.13	100.61	k141_29521	1089	1589	16.614
OS11_3	OS11	2	After 1 month	After 1 month	yes	oqxA	3003922	resistance-nodulation-cell division (RND) antibiotic efflux pump	fluoroquinolone antibiotic; glycylcycline; tetracycline antibiotic; diaminopyrimidine antibiotic; nitrofuran antibiotic	antibiotic efflux	Strict	92.58	100.00	k141_123623	49204	50379	9.709
OS11_3	OS11	2	After 1 month	After 1 month	yes	qacG	3007015	small multidrug resistance (SMR) antibiotic efflux pump	disinfecting agents and antiseptics	antibiotic efflux	Strict	38.61	97.20	k141_75842	1126	1440	1.081
OS11_3	OS11	2	After 1 month	After 1 month	yes	qacG	3007015	small multidrug resistance (SMR) antibiotic efflux pump	disinfecting agents and antiseptics	antibiotic efflux	Strict	38.61	101.87	k141_148498	118333	118662	28.973
OS11_3	OS11	2	After 1 month	After 1 month	yes	qacG	3007015	small multidrug resistance (SMR) antibiotic efflux pump	disinfecting agents and antiseptics	antibiotic efflux	Strict	44.23	102.80	k141_63625	148	480	0.743
OS11_3	OS11	2	After 1 month	After 1 month	yes	qacJ	3007014	small multidrug resistance (SMR) antibiotic efflux pump	disinfecting agents and antiseptics	antibiotic efflux	Strict	37.86	103.74	k141_159996	12993	13328	2.855
OS11_3	OS11	2	After 1 month	After 1 month	yes	qacJ	3007014	small multidrug resistance (SMR) antibiotic efflux pump	disinfecting agents and antiseptics	antibiotic efflux	Strict	45.28	100.00	k141_12355	13887	14210	2.865
OS11_3	OS11	2	After 1 month	After 1 month	yes	rsmA	3005069	resistance-nodulation-cell division (RND) antibiotic efflux pump	fluoroquinolone antibiotic; diaminopyrimidine antibiotic; phenicol antibiotic	antibiotic efflux	Strict	85.25	100.00	k141_96881	35571	35756	11.645
OS11_3	OS11	2	After 1 month	After 1 month	yes	rsmA	3005069	resistance-nodulation-cell division (RND) antibiotic efflux pump	fluoroquinolone antibiotic; diaminopyrimidine antibiotic; phenicol antibiotic	antibiotic efflux	Strict	85.25	100.00	k141_6648	122353	122538	4.492
OS11_3	OS11	2	After 1 month	After 1 month	yes	sdrM	3007013	major facilitator superfamily (MFS) antibiotic efflux pump	fluoroquinolone antibiotic; disinfecting agents and antiseptics	antibiotic efflux	Strict	33.73	108.72	k141_73129	1348	2808	10.06
OS11_3	OS11	2	After 1 month	After 1 month	yes	sul2	3000412	sulfonamide resistant sul	sulfonamide antibiotic	antibiotic target replacement	Perfect	100.0	100.00	k141_104313	1093	1908	2.541
OS11_3	OS11	2	After 1 month	After 1 month	yes	tet(32)	3000196	tetracycline-resistant ribosomal protection protein	tetracycline antibiotic	antibiotic target protection	Strict	98.75	100.00	k141_18812	1347	3266	15.133
OS11_3	OS11	2	After 1 month	After 1 month	yes	tet(B)	3000166	major facilitator superfamily (MFS) antibiotic efflux pump	tetracycline antibiotic	antibiotic efflux	Strict	99.25	100.00	k141_71553	743	1948	84.027
OS11_3	OS11	2	After 1 month	After 1 month	yes	tet(M)	3000186	tetracycline-resistant ribosomal protection protein	tetracycline antibiotic	antibiotic target protection	Strict	89.85	84.82	k141_87617	4546	6171	3.673
OS11_3	OS11	2	After 1 month	After 1 month	yes	tet(M)	3000186	tetracycline-resistant ribosomal protection protein	tetracycline antibiotic	antibiotic target protection	Strict	99.37	100.00	k141_46389	312	2231	7.172
OS11_3	OS11	2	After 1 month	After 1 month	yes	tet(O)	3000190	tetracycline-resistant ribosomal protection protein	tetracycline antibiotic	antibiotic target protection	Strict	98.28	100.00	k141_13313	4881	6800	16.841
OS11_3	OS11	2	After 1 month	After 1 month	yes	tet(Q)	3000191	tetracycline-resistant ribosomal protection protein	tetracycline antibiotic	antibiotic target protection	Strict	96.84	43.53	k141_54010	2	862	31.23
OS11_3	OS11	2	After 1 month	After 1 month	yes	tet(Q)	3000191	tetracycline-resistant ribosomal protection protein	tetracycline antibiotic	antibiotic target protection	Strict	89.24	97.56	k141_1407	4781	6706	8.804
OS11_3	OS11	2	After 1 month	After 1 month	yes	tet(Q)	3000191	tetracycline-resistant ribosomal protection protein	tetracycline antibiotic	antibiotic target protection	Strict	98.2	50.68	k141_86138	2	1000	22.796
OS11_3	OS11	2	After 1 month	After 1 month	yes	tet(Q)	3000191	tetracycline-resistant ribosomal protection protein	tetracycline antibiotic	antibiotic target protection	Strict	96.4	63.47	k141_86158	3	1253	20.381
OS11_3	OS11	2	After 1 month	After 1 month	yes	tet(W)	3000194	tetracycline-resistant ribosomal protection protein	tetracycline antibiotic	antibiotic target protection	Strict	99.37	100.00	k141_4013	6	1925	30.862
OS11_3	OS11	2	After 1 month	After 1 month	yes	tet(W/N/W)	3004442	tetracycline-resistant ribosomal protection protein	tetracycline antibiotic	antibiotic target protection	Strict	77.46	66.67	k141_122262	3	1280	1.307
OS11_3	OS11	2	After 1 month	After 1 month	yes	tet(X1)	3005166	tetracycline inactivation enzyme	tetracycline antibiotic	antibiotic inactivation	Strict	99.44	105.57	k141_120836	83	1222	1.167
OS11_3	OS11	2	After 1 month	After 1 month	yes	tetB(P)	3000195	tetracycline-resistant ribosomal protection protein	tetracycline antibiotic	antibiotic target protection	Strict	99.54	100.00	k141_95336	15645	17603	2.748
OS11_3	OS11	2	After 1 month	After 1 month	yes	tetR	3003479	major facilitator superfamily (MFS) antibiotic efflux pump	tetracycline antibiotic	antibiotic target alteration; antibiotic efflux	Strict	100.0	99.52	k141_71553	2030	2653	77.207
OS11_3	OS11	2	After 1 month	After 1 month	yes	ugd	3003577	pmr phosphoethanolamine transferase	peptide antibiotic	antibiotic target alteration	Strict	99.23	100.00	k141_156802	13043	14209	15.829
OS11_3	OS11	2	After 1 month	After 1 month	yes	vanG	3002909	glycopeptide resistance gene cluster; Van ligase	glycopeptide antibiotic	antibiotic target alteration	Strict	57.68	99.14	k141_32394	9836	10876	4.756
OS11_3	OS11	2	After 1 month	After 1 month	yes	vanG	3002909	glycopeptide resistance gene cluster; Van ligase	glycopeptide antibiotic	antibiotic target alteration	Strict	41.97	101.43	k141_88068	11312	12376	5.201
OS11_3	OS11	2	After 1 month	After 1 month	yes	vanG	3002909	glycopeptide resistance gene cluster; Van ligase	glycopeptide antibiotic	antibiotic target alteration	Strict	43.59	102.87	k141_152592	2875	3954	1.662
OS11_3	OS11	2	After 1 month	After 1 month	yes	vanG	3002909	glycopeptide resistance gene cluster; Van ligase	glycopeptide antibiotic	antibiotic target alteration	Strict	39.04	104.58	k141_113735	193	1290	8.651
OS11_3	OS11	2	After 1 month	After 1 month	yes	vanG	3002909	glycopeptide resistance gene cluster; Van ligase	glycopeptide antibiotic	antibiotic target alteration	Strict	39.72	109.17	k141_157371	1	1146	2.511
OS11_3	OS11	2	After 1 month	After 1 month	yes	vanG	3002909	glycopeptide resistance gene cluster; Van ligase	glycopeptide antibiotic	antibiotic target alteration	Strict	41.6	102.58	k141_19654	6449	7525	7.815
OS11_3	OS11	2	After 1 month	After 1 month	yes	vanG	3002909	glycopeptide resistance gene cluster; Van ligase	glycopeptide antibiotic	antibiotic target alteration	Strict	70.59	67.91	k141_62799	2	715	1.907
OS11_3	OS11	2	After 1 month	After 1 month	yes	vanG	3002909	glycopeptide resistance gene cluster; Van ligase	glycopeptide antibiotic	antibiotic target alteration	Strict	38.23	104.30	k141_158867	143355	144449	24.302
OS11_3	OS11	2	After 1 month	After 1 month	yes	vanH gene in vanO cluster	3002948	vanH; glycopeptide resistance gene cluster	glycopeptide antibiotic	antibiotic target alteration	Strict	43.94	93.71	k141_142602	37113	38099	26.616
OS11_3	OS11	2	After 1 month	After 1 month	yes	vanH gene in vanO cluster	3002948	vanH; glycopeptide resistance gene cluster	glycopeptide antibiotic	antibiotic target alteration	Strict	41.48	94.57	k141_124187	2342	3337	2.175
OS11_3	OS11	2	After 1 month	After 1 month	yes	vanH gene in vanO cluster	3002948	vanH; glycopeptide resistance gene cluster	glycopeptide antibiotic	antibiotic target alteration	Strict	41.67	93.71	k141_135494	1132	2118	4.013
OS11_3	OS11	2	After 1 month	After 1 month	yes	vanT gene in vanE cluster	3002971	glycopeptide resistance gene cluster; vanT	glycopeptide antibiotic	antibiotic target alteration	Strict	40.69	54.56	k141_19654	5304	6455	8.622
OS11_3	OS11	2	After 1 month	After 1 month	yes	vanT gene in vanG cluster	3002972	glycopeptide resistance gene cluster; vanT	glycopeptide antibiotic	antibiotic target alteration	Strict	36.67	110.96	k141_127622	62068	64440	77.454
OS11_3	OS11	2	After 1 month	After 1 month	yes	vanT gene in vanG cluster	3002972	glycopeptide resistance gene cluster; vanT	glycopeptide antibiotic	antibiotic target alteration	Strict	46.71	97.33	k141_32394	11612	13693	12.93
OS11_3	OS11	2	After 1 month	After 1 month	yes	vanT gene in vanG cluster	3002972	glycopeptide resistance gene cluster; vanT	glycopeptide antibiotic	antibiotic target alteration	Strict	33.42	54.49	k141_117441	2339	3505	2.784
OS11_3	OS11	2	After 1 month	After 1 month	yes	vanT gene in vanG cluster	3002972	glycopeptide resistance gene cluster; vanT	glycopeptide antibiotic	antibiotic target alteration	Strict	33.14	47.47	k141_128084	610	1623	1.495
OS11_3	OS11	2	After 1 month	After 1 month	yes	vanT gene in vanG cluster	3002972	glycopeptide resistance gene cluster; vanT	glycopeptide antibiotic	antibiotic target alteration	Strict	39.3	55.06	k141_138536	86869	88047	7.243
OS11_3	OS11	2	After 1 month	After 1 month	yes	vanT gene in vanG cluster	3002972	glycopeptide resistance gene cluster; vanT	glycopeptide antibiotic	antibiotic target alteration	Strict	33.6	56.18	k141_128654	2	1204	3.421
OS11_3	OS11	2	After 1 month	After 1 month	yes	vanT gene in vanG cluster	3002972	glycopeptide resistance gene cluster; vanT	glycopeptide antibiotic	antibiotic target alteration	Strict	33.69	54.63	k141_65345	2321	3490	3.464
OS11_3	OS11	2	After 1 month	After 1 month	yes	vanT gene in vanG cluster	3002972	glycopeptide resistance gene cluster; vanT	glycopeptide antibiotic	antibiotic target alteration	Strict	32.16	115.59	k141_55211	27351	29822	4.031
OS11_3	OS11	2	After 1 month	After 1 month	yes	vanT gene in vanG cluster	3002972	glycopeptide resistance gene cluster; vanT	glycopeptide antibiotic	antibiotic target alteration	Strict	34.68	53.23	k141_151159	2003	3142	2.389
OS11_3	OS11	2	After 1 month	After 1 month	yes	vanT gene in vanG cluster	3002972	glycopeptide resistance gene cluster; vanT	glycopeptide antibiotic	antibiotic target alteration	Strict	32.98	55.90	k141_98054	10405	11601	41.205
OS11_3	OS11	2	After 1 month	After 1 month	yes	vanT gene in vanG cluster	3002972	glycopeptide resistance gene cluster; vanT	glycopeptide antibiotic	antibiotic target alteration	Strict	35.62	51.97	k141_24206	9156	10268	3.753
OS11_3	OS11	2	After 1 month	After 1 month	yes	vanT gene in vanG cluster	3002972	glycopeptide resistance gene cluster; vanT	glycopeptide antibiotic	antibiotic target alteration	Strict	37.8	55.48	k141_140834	1960	3147	52.717
OS11_3	OS11	2	After 1 month	After 1 month	yes	vanT gene in vanG cluster	3002972	glycopeptide resistance gene cluster; vanT	glycopeptide antibiotic	antibiotic target alteration	Strict	33.42	53.51	k141_162787	3102	4247	4.833
OS11_3	OS11	2	After 1 month	After 1 month	yes	vanT gene in vanG cluster	3002972	glycopeptide resistance gene cluster; vanT	glycopeptide antibiotic	antibiotic target alteration	Strict	33.33	110.81	k141_164078	21392	23761	11.489
OS11_3	OS11	2	After 1 month	After 1 month	yes	vanT gene in vanG cluster	3002972	glycopeptide resistance gene cluster; vanT	glycopeptide antibiotic	antibiotic target alteration	Strict	34.02	53.51	k141_57855	4536	5681	2.241
OS11_3	OS11	2	After 1 month	After 1 month	yes	vanT gene in vanG cluster	3002972	glycopeptide resistance gene cluster; vanT	glycopeptide antibiotic	antibiotic target alteration	Strict	35.41	54.35	k141_5023	372	1535	2.313
OS11_3	OS11	2	After 1 month	After 1 month	yes	vanT gene in vanG cluster	3002972	glycopeptide resistance gene cluster; vanT	glycopeptide antibiotic	antibiotic target alteration	Strict	35.5	115.87	k141_5275	43388	45865	25.898
OS11_3	OS11	2	After 1 month	After 1 month	yes	vanT gene in vanG cluster	3002972	glycopeptide resistance gene cluster; vanT	glycopeptide antibiotic	antibiotic target alteration	Strict	36.29	55.06	k141_36999	3	1178	2.342
OS11_3	OS11	2	After 1 month	After 1 month	yes	vanT gene in vanG cluster	3002972	glycopeptide resistance gene cluster; vanT	glycopeptide antibiotic	antibiotic target alteration	Strict	37.47	54.92	k141_81115	12292	13467	6.025
OS11_3	OS11	2	After 1 month	After 1 month	yes	vanT gene in vanG cluster	3002972	glycopeptide resistance gene cluster; vanT	glycopeptide antibiotic	antibiotic target alteration	Strict	35.68	51.97	k141_134097	8111	9223	4.726
OS11_3	OS11	2	After 1 month	After 1 month	yes	vanT gene in vanG cluster	3002972	glycopeptide resistance gene cluster; vanT	glycopeptide antibiotic	antibiotic target alteration	Strict	35.33	115.31	k141_49439	3678	6143	3.814
OS11_3	OS11	2	After 1 month	After 1 month	yes	vanT gene in vanG cluster	3002972	glycopeptide resistance gene cluster; vanT	glycopeptide antibiotic	antibiotic target alteration	Strict	33.07	56.32	k141_6901	2480	3685	11.674
OS11_3	OS11	2	After 1 month	After 1 month	yes	vanT gene in vanG cluster	3002972	glycopeptide resistance gene cluster; vanT	glycopeptide antibiotic	antibiotic target alteration	Strict	34.31	54.49	k141_70887	1169	2335	1.776
OS11_3	OS11	2	After 1 month	After 1 month	yes	vanT gene in vanG cluster	3002972	glycopeptide resistance gene cluster; vanT	glycopeptide antibiotic	antibiotic target alteration	Strict	33.7	51.40	k141_103167	238	1338	2.726
OS11_3	OS11	2	After 1 month	After 1 month	yes	vanT gene in vanG cluster	3002972	glycopeptide resistance gene cluster; vanT	glycopeptide antibiotic	antibiotic target alteration	Strict	34.69	50.42	k141_144848	421	1500	3.094
OS11_3	OS11	2	After 1 month	After 1 month	yes	vanT gene in vanG cluster	3002972	glycopeptide resistance gene cluster; vanT	glycopeptide antibiotic	antibiotic target alteration	Strict	34.22	45.79	k141_72455	2	982	1.167
OS11_3	OS11	2	After 1 month	After 1 month	yes	vanT gene in vanG cluster	3002972	glycopeptide resistance gene cluster; vanT	glycopeptide antibiotic	antibiotic target alteration	Strict	33.33	54.92	k141_40146	832	2007	1.868
OS11_3	OS11	2	After 1 month	After 1 month	yes	vanT gene in vanG cluster	3002972	glycopeptide resistance gene cluster; vanT	glycopeptide antibiotic	antibiotic target alteration	Strict	35.45	56.04	k141_73081	2281	3480	5.234
OS11_3	OS11	2	After 1 month	After 1 month	yes	vanT gene in vanG cluster	3002972	glycopeptide resistance gene cluster; vanT	glycopeptide antibiotic	antibiotic target alteration	Strict	36.0	54.63	k141_136733	534	1703	2.486
OS11_3	OS11	2	After 1 month	After 1 month	yes	vanT gene in vanG cluster	3002972	glycopeptide resistance gene cluster; vanT	glycopeptide antibiotic	antibiotic target alteration	Strict	33.95	54.07	k141_168805	1	1155	9.778
OS11_3	OS11	2	After 1 month	After 1 month	yes	vanT gene in vanG cluster	3002972	glycopeptide resistance gene cluster; vanT	glycopeptide antibiotic	antibiotic target alteration	Strict	33.96	52.39	k141_158100	622	1743	2.813
OS11_3	OS11	2	After 1 month	After 1 month	yes	vanT gene in vanG cluster	3002972	glycopeptide resistance gene cluster; vanT	glycopeptide antibiotic	antibiotic target alteration	Strict	35.75	115.45	k141_147800	1461	3929	2.97
OS11_3	OS11	2	After 1 month	After 1 month	yes	vanT gene in vanG cluster	3002972	glycopeptide resistance gene cluster; vanT	glycopeptide antibiotic	antibiotic target alteration	Strict	34.01	54.63	k141_41493	420	1589	3.914
OS11_3	OS11	2	After 1 month	After 1 month	yes	vanT gene in vanG cluster	3002972	glycopeptide resistance gene cluster; vanT	glycopeptide antibiotic	antibiotic target alteration	Strict	53.78	51.97	k141_62799	1176	2288	2.947
OS11_3	OS11	2	After 1 month	After 1 month	yes	vanU gene in vanG cluster	3004253	glycopeptide resistance gene cluster; vanU	glycopeptide antibiotic	antibiotic target alteration	Strict	80.6	93.33	k141_116935	1101	1313	1.162
OS11_3	OS11	2	After 1 month	After 1 month	yes	vanW gene in vanB cluster	3002964	vanW; glycopeptide resistance gene cluster	glycopeptide antibiotic	antibiotic target alteration	Strict	39.87	99.27	k141_54426	2802	3623	29.211
OS11_3	OS11	2	After 1 month	After 1 month	yes	vanW gene in vanB cluster	3002964	vanW; glycopeptide resistance gene cluster	glycopeptide antibiotic	antibiotic target alteration	Strict	34.25	98.18	k141_5664	341	1150	1.184
OS11_3	OS11	2	After 1 month	After 1 month	yes	vanW gene in vanB cluster	3002964	vanW; glycopeptide resistance gene cluster	glycopeptide antibiotic	antibiotic target alteration	Strict	42.11	80.36	k141_133585	556	1221	2.741
OS11_3	OS11	2	After 1 month	After 1 month	yes	vanW gene in vanG cluster	3002965	vanW; glycopeptide resistance gene cluster	glycopeptide antibiotic	antibiotic target alteration	Strict	54.07	97.15	k141_144816	2103	2924	1.619
OS11_3	OS11	2	After 1 month	After 1 month	yes	vanW gene in vanI cluster	3003724	vanW; glycopeptide resistance gene cluster	glycopeptide antibiotic	antibiotic target alteration	Strict	40.8	150.67	k141_64465	1267	2955	1.832
OS11_3	OS11	2	After 1 month	After 1 month	yes	vanW gene in vanI cluster	3003724	vanW; glycopeptide resistance gene cluster	glycopeptide antibiotic	antibiotic target alteration	Strict	34.55	112.87	k141_53851	713	1975	1.911
OS11_3	OS11	2	After 1 month	After 1 month	yes	vanW gene in vanI cluster	3003724	vanW; glycopeptide resistance gene cluster	glycopeptide antibiotic	antibiotic target alteration	Strict	36.04	181.50	k141_54033	3	2033	2.818
OS11_3	OS11	2	After 1 month	After 1 month	yes	vanW gene in vanI cluster	3003724	vanW; glycopeptide resistance gene cluster	glycopeptide antibiotic	antibiotic target alteration	Strict	36.05	143.70	k141_97163	2787	4397	7.721
OS11_3	OS11	2	After 1 month	After 1 month	yes	vanW gene in vanI cluster	3003724	vanW; glycopeptide resistance gene cluster	glycopeptide antibiotic	antibiotic target alteration	Strict	42.7	149.87	k141_2041	5954	7633	6.096
OS11_3	OS11	2	After 1 month	After 1 month	yes	vanW gene in vanI cluster	3003724	vanW; glycopeptide resistance gene cluster	glycopeptide antibiotic	antibiotic target alteration	Strict	31.9	108.04	k141_23506	1136	2344	1.689
OS11_3	OS11	2	After 1 month	After 1 month	yes	vanW gene in vanI cluster	3003724	vanW; glycopeptide resistance gene cluster	glycopeptide antibiotic	antibiotic target alteration	Strict	38.51	103.75	k141_161857	1136	2299	1.861
OS11_3	OS11	2	After 1 month	After 1 month	yes	vanW gene in vanI cluster	3003724	vanW; glycopeptide resistance gene cluster	glycopeptide antibiotic	antibiotic target alteration	Strict	34.66	165.68	k141_140441	604	2460	2.516
OS11_3	OS11	2	After 1 month	After 1 month	yes	vanW gene in vanI cluster	3003724	vanW; glycopeptide resistance gene cluster	glycopeptide antibiotic	antibiotic target alteration	Strict	40.59	41.29	k141_77611	2998	3462	1.397
OS11_3	OS11	2	After 1 month	After 1 month	yes	vanW gene in vanI cluster	3003724	vanW; glycopeptide resistance gene cluster	glycopeptide antibiotic	antibiotic target alteration	Strict	43.33	102.14	k141_109825	528	1670	1.191
OS11_3	OS11	2	After 1 month	After 1 month	yes	vanW gene in vanI cluster	3003724	vanW; glycopeptide resistance gene cluster	glycopeptide antibiotic	antibiotic target alteration	Strict	34.1	152.28	k141_46450	3188	4894	3.1
OS11_3	OS11	2	After 1 month	After 1 month	yes	vanW gene in vanI cluster	3003724	vanW; glycopeptide resistance gene cluster	glycopeptide antibiotic	antibiotic target alteration	Strict	30.43	95.71	k141_141959	6249	7322	1.844
OS11_3	OS11	2	After 1 month	After 1 month	yes	vanW gene in vanI cluster	3003724	vanW; glycopeptide resistance gene cluster	glycopeptide antibiotic	antibiotic target alteration	Strict	34.85	89.28	k141_15304	2910	3911	2.409
OS11_3	OS11	2	After 1 month	After 1 month	yes	vanW gene in vanI cluster	3003724	vanW; glycopeptide resistance gene cluster	glycopeptide antibiotic	antibiotic target alteration	Strict	33.14	110.99	k141_15304	3911	5155	1.392
OS11_3	OS11	2	After 1 month	After 1 month	yes	vanW gene in vanI cluster	3003724	vanW; glycopeptide resistance gene cluster	glycopeptide antibiotic	antibiotic target alteration	Strict	35.64	183.11	k141_132790	5790	7841	4.569
OS11_3	OS11	2	After 1 month	After 1 month	yes	vanW gene in vanI cluster	3003724	vanW; glycopeptide resistance gene cluster	glycopeptide antibiotic	antibiotic target alteration	Strict	33.02	171.58	k141_37238	10179	12101	43.219
OS11_3	OS11	2	After 1 month	After 1 month	yes	vanW gene in vanI cluster	3003724	vanW; glycopeptide resistance gene cluster	glycopeptide antibiotic	antibiotic target alteration	Strict	31.79	111.80	k141_91693	2	1255	1.456
OS11_3	OS11	2	After 1 month	After 1 month	yes	vanW gene in vanI cluster	3003724	vanW; glycopeptide resistance gene cluster	glycopeptide antibiotic	antibiotic target alteration	Strict	36.88	131.37	k141_124573	4818	6290	2.815
OS11_3	OS11	2	After 1 month	After 1 month	yes	vanW gene in vanI cluster	3003724	vanW; glycopeptide resistance gene cluster	glycopeptide antibiotic	antibiotic target alteration	Strict	32.51	116.62	k141_18177	1808	3115	2.247
OS11_3	OS11	2	After 1 month	After 1 month	yes	vanW gene in vanI cluster	3003724	vanW; glycopeptide resistance gene cluster	glycopeptide antibiotic	antibiotic target alteration	Strict	39.06	151.47	k141_114100	30142	31839	9.02
OS11_3	OS11	2	After 1 month	After 1 month	yes	vanW gene in vanI cluster	3003724	vanW; glycopeptide resistance gene cluster	glycopeptide antibiotic	antibiotic target alteration	Strict	45.22	107.77	k141_145798	137	1345	1.868
OS11_3	OS11	2	After 1 month	After 1 month	yes	vanW gene in vanI cluster	3003724	vanW; glycopeptide resistance gene cluster	glycopeptide antibiotic	antibiotic target alteration	Strict	34.67	119.84	k141_29278	3	1346	1.197
OS11_3	OS11	2	After 1 month	After 1 month	yes	vanW gene in vanI cluster	3003724	vanW; glycopeptide resistance gene cluster	glycopeptide antibiotic	antibiotic target alteration	Strict	36.67	144.77	k141_8054	136	1758	2.097
OS11_3	OS11	2	After 1 month	After 1 month	yes	vanW gene in vanI cluster	3003724	vanW; glycopeptide resistance gene cluster	glycopeptide antibiotic	antibiotic target alteration	Strict	33.8	139.14	k141_135841	3	1559	1.033
OS11_3	OS11	2	After 1 month	After 1 month	yes	vanW gene in vanI cluster	3003724	vanW; glycopeptide resistance gene cluster	glycopeptide antibiotic	antibiotic target alteration	Strict	46.09	82.57	k141_136166	101	1027	1.802
OS11_3	OS11	2	After 1 month	After 1 month	yes	vanW gene in vanI cluster	3003724	vanW; glycopeptide resistance gene cluster	glycopeptide antibiotic	antibiotic target alteration	Strict	27.22	163.00	k141_40188	1396	3222	2.642
OS11_3	OS11	2	After 1 month	After 1 month	yes	vanW gene in vanI cluster	3003724	vanW; glycopeptide resistance gene cluster	glycopeptide antibiotic	antibiotic target alteration	Strict	39.26	142.09	k141_19542	2	1594	2.156
OS11_3	OS11	2	After 1 month	After 1 month	yes	vanW gene in vanI cluster	3003724	vanW; glycopeptide resistance gene cluster	glycopeptide antibiotic	antibiotic target alteration	Strict	41.22	73.99	k141_168493	10	840	1.452
OS11_3	OS11	2	After 1 month	After 1 month	yes	vanW gene in vanI cluster	3003724	vanW; glycopeptide resistance gene cluster	glycopeptide antibiotic	antibiotic target alteration	Strict	32.01	131.64	k141_9059	19602	21077	7.505
OS11_3	OS11	2	After 1 month	After 1 month	yes	vanW gene in vanI cluster	3003724	vanW; glycopeptide resistance gene cluster	glycopeptide antibiotic	antibiotic target alteration	Strict	35.71	98.93	k141_73418	2	1108	1.453
OS11_3	OS11	2	After 1 month	After 1 month	yes	vanXY gene in vanG cluster	3003069	glycopeptide resistance gene cluster; vanXY	glycopeptide antibiotic	antibiotic target alteration	Strict	47.83	98.43	k141_32394	10873	11625	5.835
OS11_3	OS11	2	After 1 month	After 1 month	yes	vanY gene in vanA cluster	3002955	vanY; glycopeptide resistance gene cluster	glycopeptide antibiotic	antibiotic target alteration	Strict	44.94	32.01	k141_140785	1668	1961	0.842
OS11_3	OS11	2	After 1 month	After 1 month	yes	vanY gene in vanB cluster	3002956	vanY; glycopeptide resistance gene cluster	glycopeptide antibiotic	antibiotic target alteration	Strict	34.48	123.13	k141_148722	184	1176	1.246
OS11_3	OS11	2	After 1 month	After 1 month	yes	vanY gene in vanB cluster	3002956	vanY; glycopeptide resistance gene cluster	glycopeptide antibiotic	antibiotic target alteration	Strict	30.41	98.51	k141_138536	408225	409019	7.278
OS11_3	OS11	2	After 1 month	After 1 month	yes	vanY gene in vanB cluster	3002956	vanY; glycopeptide resistance gene cluster	glycopeptide antibiotic	antibiotic target alteration	Strict	36.49	101.49	k141_96666	2582	3400	6.196
OS11_3	OS11	2	After 1 month	After 1 month	yes	vanY gene in vanB cluster	3002956	vanY; glycopeptide resistance gene cluster	glycopeptide antibiotic	antibiotic target alteration	Strict	42.31	99.25	k141_1464	14860	15660	6.103
OS11_3	OS11	2	After 1 month	After 1 month	yes	vanY gene in vanB cluster	3002956	vanY; glycopeptide resistance gene cluster	glycopeptide antibiotic	antibiotic target alteration	Strict	33.67	119.03	k141_23102	2241	3200	2.256
OS11_3	OS11	2	After 1 month	After 1 month	yes	vanY gene in vanB cluster	3002956	vanY; glycopeptide resistance gene cluster	glycopeptide antibiotic	antibiotic target alteration	Strict	61.71	66.79	k141_161740	829	1368	0.974
OS11_3	OS11	2	After 1 month	After 1 month	yes	vanY gene in vanB cluster	3002956	vanY; glycopeptide resistance gene cluster	glycopeptide antibiotic	antibiotic target alteration	Strict	35.83	98.13	k141_161781	106	897	1.094
OS11_3	OS11	2	After 1 month	After 1 month	yes	vanY gene in vanB cluster	3002956	vanY; glycopeptide resistance gene cluster	glycopeptide antibiotic	antibiotic target alteration	Strict	34.9	102.24	k141_13588	16488	17312	10.577
OS11_3	OS11	2	After 1 month	After 1 month	yes	vanY gene in vanB cluster	3002956	vanY; glycopeptide resistance gene cluster	glycopeptide antibiotic	antibiotic target alteration	Strict	31.05	101.12	k141_130852	11570	12385	9.101
OS11_3	OS11	2	After 1 month	After 1 month	yes	vanY gene in vanB cluster	3002956	vanY; glycopeptide resistance gene cluster	glycopeptide antibiotic	antibiotic target alteration	Strict	57.67	60.82	k141_78248	1	492	1.321
OS11_3	OS11	2	After 1 month	After 1 month	yes	vanY gene in vanB cluster	3002956	vanY; glycopeptide resistance gene cluster	glycopeptide antibiotic	antibiotic target alteration	Strict	36.56	114.18	k141_88485	394	1314	8.5
OS11_3	OS11	2	After 1 month	After 1 month	yes	vanY gene in vanB cluster	3002956	vanY; glycopeptide resistance gene cluster	glycopeptide antibiotic	antibiotic target alteration	Strict	42.31	54.48	k141_14523	5190	5630	3.017
OS11_3	OS11	2	After 1 month	After 1 month	yes	vanY gene in vanB cluster	3002956	vanY; glycopeptide resistance gene cluster	glycopeptide antibiotic	antibiotic target alteration	Strict	29.88	98.51	k141_78689	450	1241	0.86
OS11_3	OS11	2	After 1 month	After 1 month	yes	vanY gene in vanB cluster	3002956	vanY; glycopeptide resistance gene cluster	glycopeptide antibiotic	antibiotic target alteration	Strict	32.84	105.22	k141_122192	1850	2698	9.075
OS11_3	OS11	2	After 1 month	After 1 month	yes	vanY gene in vanB cluster	3002956	vanY; glycopeptide resistance gene cluster	glycopeptide antibiotic	antibiotic target alteration	Strict	36.22	109.33	k141_100987	2292	3173	40.59
OS11_3	OS11	2	After 1 month	After 1 month	yes	vanY gene in vanB cluster	3002956	vanY; glycopeptide resistance gene cluster	glycopeptide antibiotic	antibiotic target alteration	Strict	59.56	51.87	k141_142846	2354	2773	1.842
OS11_3	OS11	2	After 1 month	After 1 month	yes	vanY gene in vanB cluster	3002956	vanY; glycopeptide resistance gene cluster	glycopeptide antibiotic	antibiotic target alteration	Strict	32.33	89.18	k141_36784	1	717	4.057
OS11_3	OS11	2	After 1 month	After 1 month	yes	vanY gene in vanB cluster	3002956	vanY; glycopeptide resistance gene cluster	glycopeptide antibiotic	antibiotic target alteration	Strict	39.35	65.67	k141_36917	268	798	1.224
OS11_3	OS11	2	After 1 month	After 1 month	yes	vanY gene in vanB cluster	3002956	vanY; glycopeptide resistance gene cluster	glycopeptide antibiotic	antibiotic target alteration	Strict	30.86	97.39	k141_113036	10136	10921	37.044
OS11_3	OS11	2	After 1 month	After 1 month	yes	vanY gene in vanB cluster	3002956	vanY; glycopeptide resistance gene cluster	glycopeptide antibiotic	antibiotic target alteration	Strict	30.81	100.75	k141_59263	956	1768	7.65
OS11_3	OS11	2	After 1 month	After 1 month	yes	vanY gene in vanB cluster	3002956	vanY; glycopeptide resistance gene cluster	glycopeptide antibiotic	antibiotic target alteration	Strict	45.45	104.48	k141_18671	469	1311	1.542
OS11_3	OS11	2	After 1 month	After 1 month	yes	vanY gene in vanB cluster	3002956	vanY; glycopeptide resistance gene cluster	glycopeptide antibiotic	antibiotic target alteration	Strict	36.49	69.40	k141_39425	2119	2679	4.578
OS11_3	OS11	2	After 1 month	After 1 month	yes	vanY gene in vanB cluster	3002956	vanY; glycopeptide resistance gene cluster	glycopeptide antibiotic	antibiotic target alteration	Strict	33.7	113.06	k141_8746	142	1053	0.916
OS11_3	OS11	2	After 1 month	After 1 month	yes	vanY gene in vanB cluster	3002956	vanY; glycopeptide resistance gene cluster	glycopeptide antibiotic	antibiotic target alteration	Strict	32.98	101.87	k141_61649	224	1045	5.006
OS11_3	OS11	2	After 1 month	After 1 month	yes	vanY gene in vanB cluster	3002956	vanY; glycopeptide resistance gene cluster	glycopeptide antibiotic	antibiotic target alteration	Strict	34.8	94.40	k141_105560	3222	3983	6.863
OS11_3	OS11	2	After 1 month	After 1 month	yes	vanY gene in vanB cluster	3002956	vanY; glycopeptide resistance gene cluster	glycopeptide antibiotic	antibiotic target alteration	Strict	48.39	80.97	k141_84570	12001	12654	3.785
OS11_3	OS11	2	After 1 month	After 1 month	yes	vanY gene in vanB cluster	3002956	vanY; glycopeptide resistance gene cluster	glycopeptide antibiotic	antibiotic target alteration	Strict	40.58	134.70	k141_73843	1504	2589	6.382
OS11_3	OS11	2	After 1 month	After 1 month	yes	vanY gene in vanF cluster	3002958	vanY; glycopeptide resistance gene cluster	glycopeptide antibiotic	antibiotic target alteration	Strict	31.79	62.46	k141_31998	81	632	1.121
OS11_3	OS11	2	After 1 month	After 1 month	yes	vanY gene in vanF cluster	3002958	vanY; glycopeptide resistance gene cluster	glycopeptide antibiotic	antibiotic target alteration	Strict	31.67	85.32	k141_162475	15714	16466	4.315
OS11_3	OS11	2	After 1 month	After 1 month	yes	vanY gene in vanF cluster	3002958	vanY; glycopeptide resistance gene cluster	glycopeptide antibiotic	antibiotic target alteration	Strict	36.05	129.69	k141_10134	241	1383	1.678
OS11_3	OS11	2	After 1 month	After 1 month	yes	vanY gene in vanG cluster	3002959	vanY; glycopeptide resistance gene cluster	glycopeptide antibiotic	antibiotic target alteration	Strict	42.37	92.11	k141_96237	524	1297	2.678
OS11_3	OS11	2	After 1 month	After 1 month	yes	vanY gene in vanG cluster	3002959	vanY; glycopeptide resistance gene cluster	glycopeptide antibiotic	antibiotic target alteration	Strict	47.54	94.27	k141_153707	2460	3251	1.641
OS11_3	OS11	2	After 1 month	After 1 month	yes	vanY gene in vanG cluster	3002959	vanY; glycopeptide resistance gene cluster	glycopeptide antibiotic	antibiotic target alteration	Strict	38.59	94.98	k141_36324	2907	3704	4.033
OS11_3	OS11	2	After 1 month	After 1 month	yes	vanY gene in vanM cluster	3002961	vanY; glycopeptide resistance gene cluster	glycopeptide antibiotic	antibiotic target alteration	Strict	29.58	164.38	k141_1439	11760	12911	3.599
OS11_3	OS11	2	After 1 month	After 1 month	yes	vanY gene in vanM cluster	3002961	vanY; glycopeptide resistance gene cluster	glycopeptide antibiotic	antibiotic target alteration	Strict	36.6	89.27	k141_160835	1413	2039	2.862
OS11_3	OS11	2	After 1 month	After 1 month	yes	vanY gene in vanM cluster	3002961	vanY; glycopeptide resistance gene cluster	glycopeptide antibiotic	antibiotic target alteration	Strict	37.59	111.16	k141_23336	122	901	2.142
OS11_3	OS11	2	After 1 month	After 1 month	yes	vanY gene in vanM cluster	3002961	vanY; glycopeptide resistance gene cluster	glycopeptide antibiotic	antibiotic target alteration	Strict	25.53	151.07	k141_13439	1061	2119	1.636
OS11_3	OS11	2	After 1 month	After 1 month	yes	vanY gene in vanM cluster	3002961	vanY; glycopeptide resistance gene cluster	glycopeptide antibiotic	antibiotic target alteration	Strict	27.16	151.07	k141_110802	10839	11897	5.464
OS11_3	OS11	2	After 1 month	After 1 month	yes	vanY gene in vanM cluster	3002961	vanY; glycopeptide resistance gene cluster	glycopeptide antibiotic	antibiotic target alteration	Strict	34.15	432.62	k141_61157	3	3026	3.837
OS11_3	OS11	2	After 1 month	After 1 month	yes	vanY gene in vanM cluster	3002961	vanY; glycopeptide resistance gene cluster	glycopeptide antibiotic	antibiotic target alteration	Strict	40.69	184.55	k141_63216	5209	6501	4.116
OS12_1	OS12	0	Baseline	Baseline	yes	AAC(6')-Ii	3002556	AAC(6')	aminoglycoside antibiotic	antibiotic inactivation	Strict	98.9	100.00	k141_95132	10858	11406	3.526
OS12_1	OS12	0	Baseline	Baseline	yes	ACI-1	3004359	ACI beta-lactamase	cephalosporin; penicillin beta-lactam	antibiotic inactivation	Perfect	100.0	100.00	k141_90492	36170	37024	5.26
OS12_1	OS12	0	Baseline	Baseline	yes	APH(3'')-Ib	3002639	APH(3'')	aminoglycoside antibiotic	antibiotic inactivation	Strict	99.25	100.00	k141_130137	1494	2297	2.974
OS12_1	OS12	0	Baseline	Baseline	yes	APH(3')-IIIa	3002647	APH(3')	aminoglycoside antibiotic	antibiotic inactivation	Perfect	100.0	100.00	k141_148704	76	870	3.294
OS12_1	OS12	0	Baseline	Baseline	yes	APH(6)-Id	3002660	APH(6)	aminoglycoside antibiotic	antibiotic inactivation	Strict	99.28	100.00	k141_130137	2297	3133	2.415
OS12_1	OS12	0	Baseline	Baseline	yes	ArnT	3005053	pmr phosphoethanolamine transferase	peptide antibiotic	antibiotic target alteration	Strict	94.17	62.07	k141_126383	3	1031	2.047
OS12_1	OS12	0	Baseline	Baseline	yes	CfxA6	3003097	CfxA beta-lactamase	cephalosporin	antibiotic inactivation	Strict	97.88	100.30	k141_94774	627	1625	60.747
OS12_1	OS12	0	Baseline	Baseline	yes	EC-15	3006876	EC beta-lactamase	cephalosporin	antibiotic inactivation	Strict	98.41	100.00	k141_147044	891	2024	1.305
OS12_1	OS12	0	Baseline	Baseline	yes	EreD	3004608	macrolide esterase	macrolide antibiotic	antibiotic inactivation	Strict	95.34	100.00	k141_150481	1342	2568	2.969
OS12_1	OS12	0	Baseline	Baseline	yes	ErmG	3000522	Erm 23S ribosomal RNA methyltransferase	macrolide antibiotic; lincosamide antibiotic; streptogramin antibiotic; streptogramin A antibiotic; streptogramin B antibiotic	antibiotic target alteration	Strict	98.77	100.00	k141_199121	53	787	9.72
OS12_1	OS12	0	Baseline	Baseline	yes	Haemophilus influenzae PBP3 conferring resistance to beta-lactam antibiotics	3004446	Penicillin-binding protein mutations conferring resistance to beta-lactam antibiotics	cephalosporin; penicillin beta-lactam	antibiotic target alteration	Strict	54.2	80.98	k141_67962	455	1939	1.859
OS12_1	OS12	0	Baseline	Baseline	yes	Klebsiella pneumoniae KpnF	3004583	small multidrug resistance (SMR) antibiotic efflux pump	macrolide antibiotic; aminoglycoside antibiotic; cephalosporin; tetracycline antibiotic; peptide antibiotic; rifamycin antibiotic; disinfecting agents and antiseptics	antibiotic efflux	Strict	85.0	91.74	k141_114310	1203	1505	0.752
OS12_1	OS12	0	Baseline	Baseline	yes	Klebsiella pneumoniae KpnG	3004588	major facilitator superfamily (MFS) antibiotic efflux pump	macrolide antibiotic; fluoroquinolone antibiotic; aminoglycoside antibiotic; carbapenem; cephalosporin; penicillin beta-lactam; peptide antibiotic	antibiotic efflux	Strict	98.46	100.00	k141_43762	750	1922	1.407
OS12_1	OS12	0	Baseline	Baseline	yes	LAP-2	3004826	LAP beta-lactamase	cephalosporin; penicillin beta-lactam	antibiotic inactivation	Perfect	100.0	100.00	k141_133209	3414	4271	1.858
OS12_1	OS12	0	Baseline	Baseline	yes	Mef(En2)	3004659	major facilitator superfamily (MFS) antibiotic efflux pump	macrolide antibiotic; lincosamide antibiotic	antibiotic efflux	Strict	99.5	100.00	k141_29599	466	1671	4.838
OS12_1	OS12	0	Baseline	Baseline	yes	Mycobacterium tuberculosis rpoC mutations confer resistance to rifampicin	3004994	rifampicin resistant rpoC	rifamycin antibiotic	antibiotic target alteration	Strict	51.98	93.47	k141_75249	696	4388	10.128
OS12_1	OS12	0	Baseline	Baseline	yes	Mycobacterium tuberculosis rpoC mutations confer resistance to rifampicin	3004994	rifampicin resistant rpoC	rifamycin antibiotic	antibiotic target alteration	Strict	52.68	91.03	k141_910	925	4521	6.988
OS12_1	OS12	0	Baseline	Baseline	yes	Mycobacterium tuberculosis rpoC mutations confer resistance to rifampicin	3004994	rifampicin resistant rpoC	rifamycin antibiotic	antibiotic target alteration	Strict	49.24	92.33	k141_114258	159	3806	10.807
OS12_1	OS12	0	Baseline	Baseline	yes	Mycobacterium tuberculosis rpoC mutations confer resistance to rifampicin	3004994	rifampicin resistant rpoC	rifamycin antibiotic	antibiotic target alteration	Strict	50.96	95.36	k141_103001	8047	11814	9.367
OS12_1	OS12	0	Baseline	Baseline	yes	Mycobacterium tuberculosis rpoC mutations confer resistance to rifampicin	3004994	rifampicin resistant rpoC	rifamycin antibiotic	antibiotic target alteration	Strict	51.19	92.40	k141_178468	151869	155519	10.509
OS12_1	OS12	0	Baseline	Baseline	yes	Mycobacterium tuberculosis rpoC mutations confer resistance to rifampicin	3004994	rifampicin resistant rpoC	rifamycin antibiotic	antibiotic target alteration	Strict	50.11	92.17	k141_192807	11473	15114	3.658
OS12_1	OS12	0	Baseline	Baseline	yes	Mycobacterium tuberculosis rpoC mutations confer resistance to rifampicin	3004994	rifampicin resistant rpoC	rifamycin antibiotic	antibiotic target alteration	Strict	50.08	91.19	k141_118486	2364	5966	13.825
OS12_1	OS12	0	Baseline	Baseline	yes	Mycobacterium tuberculosis rpoC mutations confer resistance to rifampicin	3004994	rifampicin resistant rpoC	rifamycin antibiotic	antibiotic target alteration	Strict	49.85	113.37	k141_132613	515	4993	35.239
OS12_1	OS12	0	Baseline	Baseline	yes	Mycobacterium tuberculosis rpoC mutations confer resistance to rifampicin	3004994	rifampicin resistant rpoC	rifamycin antibiotic	antibiotic target alteration	Strict	49.56	98.18	k141_123192	1012	4890	10.912
OS12_1	OS12	0	Baseline	Baseline	yes	Mycobacterium tuberculosis rpoC mutations confer resistance to rifampicin	3004994	rifampicin resistant rpoC	rifamycin antibiotic	antibiotic target alteration	Strict	47.66	94.00	k141_24851	24081	27794	10.324
OS12_1	OS12	0	Baseline	Baseline	yes	QnrS1	3002790	quinolone resistance protein (qnr)	fluoroquinolone antibiotic	antibiotic target protection	Perfect	100.0	100.00	k141_133209	1161	1817	2.859
OS12_1	OS12	0	Baseline	Baseline	yes	TEM-1	3000873	TEM beta-lactamase	monobactam; cephalosporin; penicillin beta-lactam	antibiotic inactivation	Perfect	100.0	100.00	k141_17220	370	1230	3.57
OS12_1	OS12	0	Baseline	Baseline	yes	YojI	3003952	ATP-binding cassette (ABC) antibiotic efflux pump	peptide antibiotic	antibiotic efflux	Perfect	100.0	100.00	k141_77710	108	1751	1.195
OS12_1	OS12	0	Baseline	Baseline	yes	aadS	3004683	ANT(6)	aminoglycoside antibiotic	antibiotic inactivation	Perfect	100.0	100.00	k141_150481	278	1141	4.118
OS12_1	OS12	0	Baseline	Baseline	yes	cfrE	3005023	Cfr 23S ribosomal RNA methyltransferase	lincosamide antibiotic; streptogramin antibiotic; oxazolidinone antibiotic; phenicol antibiotic; pleuromutilin antibiotic	antibiotic target alteration	Strict	99.71	132.27	k141_42143	158	1525	2.83
OS12_1	OS12	0	Baseline	Baseline	yes	dfrA14	3002859	trimethoprim resistant dihydrofolate reductase dfr	diaminopyrimidine antibiotic	antibiotic target replacement	Perfect	100.0	100.00	k141_82667	5368	5841	2.702
OS12_1	OS12	0	Baseline	Baseline	yes	dfrF	3002867	trimethoprim resistant dihydrofolate reductase dfr	diaminopyrimidine antibiotic	antibiotic target replacement	Strict	100.0	95.73	k141_129118	5157	5630	5.705
OS12_1	OS12	0	Baseline	Baseline	yes	emrA	3000027	major facilitator superfamily (MFS) antibiotic efflux pump	fluoroquinolone antibiotic	antibiotic efflux	Perfect	100.0	100.00	k141_66526	351	1523	1.189
OS12_1	OS12	0	Baseline	Baseline	yes	emrR	3000516	major facilitator superfamily (MFS) antibiotic efflux pump	fluoroquinolone antibiotic	antibiotic efflux	Strict	99.43	99.43	k141_66526	1650	2177	1.294
OS12_1	OS12	0	Baseline	Baseline	yes	emrR	3000516	major facilitator superfamily (MFS) antibiotic efflux pump	fluoroquinolone antibiotic	antibiotic efflux	Strict	92.57	100.00	k141_43762	2048	2578	1.34
OS12_1	OS12	0	Baseline	Baseline	yes	gadX	3000508	resistance-nodulation-cell division (RND) antibiotic efflux pump	macrolide antibiotic; fluoroquinolone antibiotic; penicillin beta-lactam	antibiotic efflux	Strict	100.0	107.30	k141_120276	3	887	1.512
OS12_1	OS12	0	Baseline	Baseline	yes	leuO	3003843	major facilitator superfamily (MFS) antibiotic efflux pump	nucleoside antibiotic; disinfecting agents and antiseptics	antibiotic efflux	Strict	98.73	100.00	k141_11333	10	954	1.325
OS12_1	OS12	0	Baseline	Baseline	yes	lmrD	3002882	ATP-binding cassette (ABC) antibiotic efflux pump	lincosamide antibiotic	antibiotic efflux	Perfect	100.0	100.00	k141_177290	14294	16288	4.395
OS12_1	OS12	0	Baseline	Baseline	yes	lnuC	3002837	lincosamide nucleotidyltransferase (LNU)	lincosamide antibiotic	antibiotic inactivation	Strict	98.17	100.00	k141_3462	1530	2024	5.348
OS12_1	OS12	0	Baseline	Baseline	yes	mdtN	3003548	major facilitator superfamily (MFS) antibiotic efflux pump	nucleoside antibiotic; disinfecting agents and antiseptics	antibiotic efflux	Strict	99.71	100.00	k141_55988	717	1748	0.883
OS12_1	OS12	0	Baseline	Baseline	yes	nimJ	3007112	nitroimidazole reductase	nitroimidazole antibiotic	antibiotic inactivation	Strict	60.13	100.61	k141_31207	320	820	4.886
OS12_1	OS12	0	Baseline	Baseline	yes	qacG	3007015	small multidrug resistance (SMR) antibiotic efflux pump	disinfecting agents and antiseptics	antibiotic efflux	Strict	38.61	97.20	k141_143446	109	423	0.633
OS12_1	OS12	0	Baseline	Baseline	yes	qacJ	3007014	small multidrug resistance (SMR) antibiotic efflux pump	disinfecting agents and antiseptics	antibiotic efflux	Strict	46.67	101.87	k141_17738	402	731	1.294
OS12_1	OS12	0	Baseline	Baseline	yes	rsmA	3005069	resistance-nodulation-cell division (RND) antibiotic efflux pump	fluoroquinolone antibiotic; diaminopyrimidine antibiotic; phenicol antibiotic	antibiotic efflux	Strict	85.25	100.00	k141_184952	1	186	1.224
OS12_1	OS12	0	Baseline	Baseline	yes	sul2	3000412	sulfonamide resistant sul	sulfonamide antibiotic	antibiotic target replacement	Perfect	100.0	100.00	k141_130137	618	1433	2.651
OS12_1	OS12	0	Baseline	Baseline	yes	tet(32)	3000196	tetracycline-resistant ribosomal protection protein	tetracycline antibiotic	antibiotic target protection	Strict	98.75	100.00	k141_196149	2459	4378	30.54
OS12_1	OS12	0	Baseline	Baseline	yes	tet(40)	3000567	major facilitator superfamily (MFS) antibiotic efflux pump	tetracycline antibiotic	antibiotic efflux	Strict	99.51	100.00	k141_182451	17354	18574	75.532
OS12_1	OS12	0	Baseline	Baseline	yes	tet(M)	3000186	tetracycline-resistant ribosomal protection protein	tetracycline antibiotic	antibiotic target protection	Strict	98.6	33.65	k141_64222	1	645	33.981
OS12_1	OS12	0	Baseline	Baseline	yes	tet(M)	3000186	tetracycline-resistant ribosomal protection protein	tetracycline antibiotic	antibiotic target protection	Strict	94.36	52.74	k141_73044	1	1011	7.011
OS12_1	OS12	0	Baseline	Baseline	yes	tet(M)	3000186	tetracycline-resistant ribosomal protection protein	tetracycline antibiotic	antibiotic target protection	Strict	97.92	52.74	k141_73053	1	1011	25.508
OS12_1	OS12	0	Baseline	Baseline	yes	tet(O)	3000190	tetracycline-resistant ribosomal protection protein	tetracycline antibiotic	antibiotic target protection	Strict	93.58	100.00	k141_156528	898	2817	105.793
OS12_1	OS12	0	Baseline	Baseline	yes	tet(Q)	3000191	tetracycline-resistant ribosomal protection protein	tetracycline antibiotic	antibiotic target protection	Strict	31.73	140.79	k141_25093	382	3159	3.822
OS12_1	OS12	0	Baseline	Baseline	yes	tet(Q)	3000191	tetracycline-resistant ribosomal protection protein	tetracycline antibiotic	antibiotic target protection	Strict	94.94	27.09	k141_131952	1564	2100	19.983
OS12_1	OS12	0	Baseline	Baseline	yes	tet(Q)	3000191	tetracycline-resistant ribosomal protection protein	tetracycline antibiotic	antibiotic target protection	Strict	99.85	100.00	k141_83781	11643	13616	83.086
OS12_1	OS12	0	Baseline	Baseline	yes	tet(W)	3000194	tetracycline-resistant ribosomal protection protein	tetracycline antibiotic	antibiotic target protection	Strict	99.18	57.59	k141_19386	2	1105	166.61
OS12_1	OS12	0	Baseline	Baseline	yes	tet(W/N/W)	3004442	tetracycline-resistant ribosomal protection protein	tetracycline antibiotic	antibiotic target protection	Strict	79.39	98.28	k141_89870	3	1889	1.659
OS12_1	OS12	0	Baseline	Baseline	yes	tet(W/N/W)	3004442	tetracycline-resistant ribosomal protection protein	tetracycline antibiotic	antibiotic target protection	Strict	93.82	88.73	k141_191842	6119	7822	75.153
OS12_1	OS12	0	Baseline	Baseline	yes	tet(W/N/W)	3004442	tetracycline-resistant ribosomal protection protein	tetracycline antibiotic	antibiotic target protection	Strict	96.67	28.33	k141_160217	3	548	110.365
OS12_1	OS12	0	Baseline	Baseline	yes	tet(X)	3000205	tetracycline inactivation enzyme	glycylcycline; tetracycline antibiotic	antibiotic inactivation	Strict	99.74	100.00	k141_150481	2926	4092	4.951
OS12_1	OS12	0	Baseline	Baseline	yes	vanG	3002909	glycopeptide resistance gene cluster; Van ligase	glycopeptide antibiotic	antibiotic target alteration	Strict	64.27	100.00	k141_112896	2539	3588	1.654
OS12_1	OS12	0	Baseline	Baseline	yes	vanG	3002909	glycopeptide resistance gene cluster; Van ligase	glycopeptide antibiotic	antibiotic target alteration	Strict	43.71	102.87	k141_12692	2464	3543	3.321
OS12_1	OS12	0	Baseline	Baseline	yes	vanG	3002909	glycopeptide resistance gene cluster; Van ligase	glycopeptide antibiotic	antibiotic target alteration	Strict	42.94	102.29	k141_39410	5228	6301	12.35
OS12_1	OS12	0	Baseline	Baseline	yes	vanG	3002909	glycopeptide resistance gene cluster; Van ligase	glycopeptide antibiotic	antibiotic target alteration	Strict	41.6	102.58	k141_140077	8954	10030	9.911
OS12_1	OS12	0	Baseline	Baseline	yes	vanG	3002909	glycopeptide resistance gene cluster; Van ligase	glycopeptide antibiotic	antibiotic target alteration	Strict	38.98	101.43	k141_153616	31023	32087	10.611
OS12_1	OS12	0	Baseline	Baseline	yes	vanG	3002909	glycopeptide resistance gene cluster; Van ligase	glycopeptide antibiotic	antibiotic target alteration	Strict	42.74	101.15	k141_181120	446	1507	2.251
OS12_1	OS12	0	Baseline	Baseline	yes	vanG	3002909	glycopeptide resistance gene cluster; Van ligase	glycopeptide antibiotic	antibiotic target alteration	Strict	56.23	100.29	k141_6808	7304	8356	2.838
OS12_1	OS12	0	Baseline	Baseline	yes	vanG	3002909	glycopeptide resistance gene cluster; Van ligase	glycopeptide antibiotic	antibiotic target alteration	Strict	39.54	104.87	k141_170898	734	1834	3.438
OS12_1	OS12	0	Baseline	Baseline	yes	vanG	3002909	glycopeptide resistance gene cluster; Van ligase	glycopeptide antibiotic	antibiotic target alteration	Strict	57.68	99.14	k141_82982	4226	5266	11.648
OS12_1	OS12	0	Baseline	Baseline	yes	vanG	3002909	glycopeptide resistance gene cluster; Van ligase	glycopeptide antibiotic	antibiotic target alteration	Strict	41.09	103.15	k141_96161	5186	6268	2.655
OS12_1	OS12	0	Baseline	Baseline	yes	vanG	3002909	glycopeptide resistance gene cluster; Van ligase	glycopeptide antibiotic	antibiotic target alteration	Strict	40.79	96.85	k141_110335	685	1701	1.399
OS12_1	OS12	0	Baseline	Baseline	yes	vanH gene in vanB cluster	3002943	vanH; glycopeptide resistance gene cluster	glycopeptide antibiotic	antibiotic target alteration	Strict	39.94	101.55	k141_85919	8055	9041	4.557
OS12_1	OS12	0	Baseline	Baseline	yes	vanH gene in vanO cluster	3002948	vanH; glycopeptide resistance gene cluster	glycopeptide antibiotic	antibiotic target alteration	Strict	42.17	94.57	k141_38145	104	1099	2.915
OS12_1	OS12	0	Baseline	Baseline	yes	vanH gene in vanO cluster	3002948	vanH; glycopeptide resistance gene cluster	glycopeptide antibiotic	antibiotic target alteration	Strict	46.21	93.14	k141_92427	2850	3830	2.669
OS12_1	OS12	0	Baseline	Baseline	yes	vanH gene in vanO cluster	3002948	vanH; glycopeptide resistance gene cluster	glycopeptide antibiotic	antibiotic target alteration	Strict	38.91	93.71	k141_44000	156	1142	1.269
OS12_1	OS12	0	Baseline	Baseline	yes	vanH gene in vanO cluster	3002948	vanH; glycopeptide resistance gene cluster	glycopeptide antibiotic	antibiotic target alteration	Strict	37.89	93.43	k141_134779	4611	5594	2.603
OS12_1	OS12	0	Baseline	Baseline	yes	vanR gene in vanG cluster	3002926	glycopeptide resistance gene cluster; vanR	glycopeptide antibiotic	antibiotic target alteration	Strict	84.26	100.00	k141_45033	289	996	2.091
OS12_1	OS12	0	Baseline	Baseline	yes	vanT gene in vanE cluster	3002971	glycopeptide resistance gene cluster; vanT	glycopeptide antibiotic	antibiotic target alteration	Strict	40.69	54.56	k141_140077	7809	8960	10.649
OS12_1	OS12	0	Baseline	Baseline	yes	vanT gene in vanG cluster	3002972	glycopeptide resistance gene cluster; vanT	glycopeptide antibiotic	antibiotic target alteration	Strict	53.78	51.83	k141_112896	969	2078	2.18
OS12_1	OS12	0	Baseline	Baseline	yes	vanT gene in vanG cluster	3002972	glycopeptide resistance gene cluster; vanT	glycopeptide antibiotic	antibiotic target alteration	Strict	57.76	49.02	k141_188279	1	1047	1.223
OS12_1	OS12	0	Baseline	Baseline	yes	vanT gene in vanG cluster	3002972	glycopeptide resistance gene cluster; vanT	glycopeptide antibiotic	antibiotic target alteration	Strict	37.14	52.81	k141_125797	1639	2769	2.114
OS12_1	OS12	0	Baseline	Baseline	yes	vanT gene in vanG cluster	3002972	glycopeptide resistance gene cluster; vanT	glycopeptide antibiotic	antibiotic target alteration	Strict	37.4	54.35	k141_88719	13357	14520	6.505
OS12_1	OS12	0	Baseline	Baseline	yes	vanT gene in vanG cluster	3002972	glycopeptide resistance gene cluster; vanT	glycopeptide antibiotic	antibiotic target alteration	Strict	33.86	56.18	k141_138849	2621	3823	11.073
OS12_1	OS12	0	Baseline	Baseline	yes	vanT gene in vanG cluster	3002972	glycopeptide resistance gene cluster; vanT	glycopeptide antibiotic	antibiotic target alteration	Strict	34.41	53.23	k141_38994	19	1158	1.723
OS12_1	OS12	0	Baseline	Baseline	yes	vanT gene in vanG cluster	3002972	glycopeptide resistance gene cluster; vanT	glycopeptide antibiotic	antibiotic target alteration	Strict	34.96	115.87	k141_139206	132	2609	11.464
OS12_1	OS12	0	Baseline	Baseline	yes	vanT gene in vanG cluster	3002972	glycopeptide resistance gene cluster; vanT	glycopeptide antibiotic	antibiotic target alteration	Strict	33.24	51.54	k141_13963	5750	6853	11.499
OS12_1	OS12	0	Baseline	Baseline	yes	vanT gene in vanG cluster	3002972	glycopeptide resistance gene cluster; vanT	glycopeptide antibiotic	antibiotic target alteration	Strict	34.3	54.63	k141_177386	943	2112	4.257
OS12_1	OS12	0	Baseline	Baseline	yes	vanT gene in vanG cluster	3002972	glycopeptide resistance gene cluster; vanT	glycopeptide antibiotic	antibiotic target alteration	Strict	36.54	45.08	k141_152526	3	968	2.564
OS12_1	OS12	0	Baseline	Baseline	yes	vanT gene in vanG cluster	3002972	glycopeptide resistance gene cluster; vanT	glycopeptide antibiotic	antibiotic target alteration	Strict	35.51	45.08	k141_15032	3	965	1.862
OS12_1	OS12	0	Baseline	Baseline	yes	vanT gene in vanG cluster	3002972	glycopeptide resistance gene cluster; vanT	glycopeptide antibiotic	antibiotic target alteration	Strict	33.6	53.93	k141_27426	166357	167511	10.671
OS12_1	OS12	0	Baseline	Baseline	yes	vanT gene in vanG cluster	3002972	glycopeptide resistance gene cluster; vanT	glycopeptide antibiotic	antibiotic target alteration	Strict	35.31	45.22	k141_191200	124	1092	3.378
OS12_1	OS12	0	Baseline	Baseline	yes	vanT gene in vanG cluster	3002972	glycopeptide resistance gene cluster; vanT	glycopeptide antibiotic	antibiotic target alteration	Strict	32.89	52.11	k141_191221	1351	2466	6.172
OS12_1	OS12	0	Baseline	Baseline	yes	vanT gene in vanG cluster	3002972	glycopeptide resistance gene cluster; vanT	glycopeptide antibiotic	antibiotic target alteration	Strict	34.44	56.60	k141_90800	47849	49060	9.629
OS12_1	OS12	0	Baseline	Baseline	yes	vanT gene in vanG cluster	3002972	glycopeptide resistance gene cluster; vanT	glycopeptide antibiotic	antibiotic target alteration	Strict	35.62	54.35	k141_27920	17596	18759	5.722
OS12_1	OS12	0	Baseline	Baseline	yes	vanT gene in vanG cluster	3002972	glycopeptide resistance gene cluster; vanT	glycopeptide antibiotic	antibiotic target alteration	Strict	43.2	69.10	k141_166874	1	1476	2.218
OS12_1	OS12	0	Baseline	Baseline	yes	vanT gene in vanG cluster	3002972	glycopeptide resistance gene cluster; vanT	glycopeptide antibiotic	antibiotic target alteration	Strict	38.77	55.06	k141_28593	140270	141448	5.215
OS12_1	OS12	0	Baseline	Baseline	yes	vanT gene in vanG cluster	3002972	glycopeptide resistance gene cluster; vanT	glycopeptide antibiotic	antibiotic target alteration	Strict	33.24	53.51	k141_192876	2220	3365	3.775
OS12_1	OS12	0	Baseline	Baseline	yes	vanT gene in vanG cluster	3002972	glycopeptide resistance gene cluster; vanT	glycopeptide antibiotic	antibiotic target alteration	Strict	34.62	51.40	k141_4344	2	1099	3.292
OS12_1	OS12	0	Baseline	Baseline	yes	vanT gene in vanG cluster	3002972	glycopeptide resistance gene cluster; vanT	glycopeptide antibiotic	antibiotic target alteration	Strict	37.27	53.09	k141_68131	2629	3765	2.929
OS12_1	OS12	0	Baseline	Baseline	yes	vanT gene in vanG cluster	3002972	glycopeptide resistance gene cluster; vanT	glycopeptide antibiotic	antibiotic target alteration	Strict	34.6	53.51	k141_130754	9929	11074	5.266
OS12_1	OS12	0	Baseline	Baseline	yes	vanT gene in vanG cluster	3002972	glycopeptide resistance gene cluster; vanT	glycopeptide antibiotic	antibiotic target alteration	Strict	37.2	55.20	k141_118451	2035	3216	12.98
OS12_1	OS12	0	Baseline	Baseline	yes	vanT gene in vanG cluster	3002972	glycopeptide resistance gene cluster; vanT	glycopeptide antibiotic	antibiotic target alteration	Strict	33.33	96.77	k141_119096	400	2469	5.83
OS12_1	OS12	0	Baseline	Baseline	yes	vanT gene in vanG cluster	3002972	glycopeptide resistance gene cluster; vanT	glycopeptide antibiotic	antibiotic target alteration	Strict	33.69	56.32	k141_5947	943	2148	12.91
OS12_1	OS12	0	Baseline	Baseline	yes	vanT gene in vanG cluster	3002972	glycopeptide resistance gene cluster; vanT	glycopeptide antibiotic	antibiotic target alteration	Strict	36.76	55.20	k141_94715	3503	4684	4.648
OS12_1	OS12	0	Baseline	Baseline	yes	vanT gene in vanG cluster	3002972	glycopeptide resistance gene cluster; vanT	glycopeptide antibiotic	antibiotic target alteration	Strict	33.33	56.74	k141_120038	115	1329	1.687
OS12_1	OS12	0	Baseline	Baseline	yes	vanT gene in vanG cluster	3002972	glycopeptide resistance gene cluster; vanT	glycopeptide antibiotic	antibiotic target alteration	Strict	35.2	54.63	k141_20001	278	1447	2.433
OS12_1	OS12	0	Baseline	Baseline	yes	vanT gene in vanG cluster	3002972	glycopeptide resistance gene cluster; vanT	glycopeptide antibiotic	antibiotic target alteration	Strict	45.02	99.30	k141_6808	9092	11215	4.53
OS12_1	OS12	0	Baseline	Baseline	yes	vanT gene in vanG cluster	3002972	glycopeptide resistance gene cluster; vanT	glycopeptide antibiotic	antibiotic target alteration	Strict	33.6	56.32	k141_95269	281	1486	4.933
OS12_1	OS12	0	Baseline	Baseline	yes	vanT gene in vanG cluster	3002972	glycopeptide resistance gene cluster; vanT	glycopeptide antibiotic	antibiotic target alteration	Strict	38.28	38.06	k141_57825	218	1033	3.174
OS12_1	OS12	0	Baseline	Baseline	yes	vanT gene in vanG cluster	3002972	glycopeptide resistance gene cluster; vanT	glycopeptide antibiotic	antibiotic target alteration	Strict	46.29	97.33	k141_82982	1409	3490	12.346
OS12_1	OS12	0	Baseline	Baseline	yes	vanT gene in vanG cluster	3002972	glycopeptide resistance gene cluster; vanT	glycopeptide antibiotic	antibiotic target alteration	Strict	35.58	54.21	k141_182714	5622	6782	20.055
OS12_1	OS12	0	Baseline	Baseline	yes	vanT gene in vanG cluster	3002972	glycopeptide resistance gene cluster; vanT	glycopeptide antibiotic	antibiotic target alteration	Strict	37.57	52.81	k141_145814	1	1131	1.963
OS12_1	OS12	0	Baseline	Baseline	yes	vanT gene in vanG cluster	3002972	glycopeptide resistance gene cluster; vanT	glycopeptide antibiotic	antibiotic target alteration	Strict	33.07	54.63	k141_108335	20137	21306	11.921
OS12_1	OS12	0	Baseline	Baseline	yes	vanT gene in vanG cluster	3002972	glycopeptide resistance gene cluster; vanT	glycopeptide antibiotic	antibiotic target alteration	Strict	33.7	55.06	k141_146220	1391	2569	2.849
OS12_1	OS12	0	Baseline	Baseline	yes	vanT gene in vanG cluster	3002972	glycopeptide resistance gene cluster; vanT	glycopeptide antibiotic	antibiotic target alteration	Strict	35.23	52.95	k141_70931	91005	92138	18.198
OS12_1	OS12	0	Baseline	Baseline	yes	vanT gene in vanG cluster	3002972	glycopeptide resistance gene cluster; vanT	glycopeptide antibiotic	antibiotic target alteration	Strict	37.67	52.53	k141_183981	6141	7265	3.998
OS12_1	OS12	0	Baseline	Baseline	yes	vanT gene in vanG cluster	3002972	glycopeptide resistance gene cluster; vanT	glycopeptide antibiotic	antibiotic target alteration	Strict	35.5	115.87	k141_85643	9055	11532	26.672
OS12_1	OS12	0	Baseline	Baseline	yes	vanT gene in vanG cluster	3002972	glycopeptide resistance gene cluster; vanT	glycopeptide antibiotic	antibiotic target alteration	Strict	31.78	54.63	k141_85688	301	1470	3.674
OS12_1	OS12	0	Baseline	Baseline	yes	vanT gene in vanG cluster	3002972	glycopeptide resistance gene cluster; vanT	glycopeptide antibiotic	antibiotic target alteration	Strict	32.16	54.35	k141_198820	4603	5766	3.864
OS12_1	OS12	0	Baseline	Baseline	yes	vanT gene in vanG cluster	3002972	glycopeptide resistance gene cluster; vanT	glycopeptide antibiotic	antibiotic target alteration	Strict	33.24	50.00	k141_12047	3	1073	2.259
OS12_1	OS12	0	Baseline	Baseline	yes	vanT gene in vanG cluster	3002972	glycopeptide resistance gene cluster; vanT	glycopeptide antibiotic	antibiotic target alteration	Strict	34.25	54.63	k141_12322	2221	3390	2.482
OS12_1	OS12	0	Baseline	Baseline	yes	vanU gene in vanG cluster	3004253	glycopeptide resistance gene cluster; vanU	glycopeptide antibiotic	antibiotic target alteration	Strict	80.6	93.33	k141_118682	6760	6972	10.156
OS12_1	OS12	0	Baseline	Baseline	yes	vanW gene in vanB cluster	3002964	vanW; glycopeptide resistance gene cluster	glycopeptide antibiotic	antibiotic target alteration	Strict	39.87	99.27	k141_5428	718	1539	12.674
OS12_1	OS12	0	Baseline	Baseline	yes	vanW gene in vanG cluster	3002965	vanW; glycopeptide resistance gene cluster	glycopeptide antibiotic	antibiotic target alteration	Strict	54.07	97.15	k141_112896	3596	4417	1.697
OS12_1	OS12	0	Baseline	Baseline	yes	vanW gene in vanG cluster	3002965	vanW; glycopeptide resistance gene cluster	glycopeptide antibiotic	antibiotic target alteration	Strict	55.46	42.35	k141_27628	701	1060	0.949
OS12_1	OS12	0	Baseline	Baseline	yes	vanW gene in vanG cluster	3002965	vanW; glycopeptide resistance gene cluster	glycopeptide antibiotic	antibiotic target alteration	Strict	30.13	95.73	k141_103857	1622	2431	3.83
OS12_1	OS12	0	Baseline	Baseline	yes	vanW gene in vanG cluster	3002965	vanW; glycopeptide resistance gene cluster	glycopeptide antibiotic	antibiotic target alteration	Strict	50.74	96.80	k141_44129	874	1692	2.363
OS12_1	OS12	0	Baseline	Baseline	yes	vanW gene in vanI cluster	3003724	vanW; glycopeptide resistance gene cluster	glycopeptide antibiotic	antibiotic target alteration	Strict	33.18	119.30	k141_163691	2	1339	2.744
OS12_1	OS12	0	Baseline	Baseline	yes	vanW gene in vanI cluster	3003724	vanW; glycopeptide resistance gene cluster	glycopeptide antibiotic	antibiotic target alteration	Strict	44.97	157.37	k141_88719	29374	31137	8.23
OS12_1	OS12	0	Baseline	Baseline	yes	vanW gene in vanI cluster	3003724	vanW; glycopeptide resistance gene cluster	glycopeptide antibiotic	antibiotic target alteration	Strict	36.61	135.39	k141_13643	376	1893	2.7
OS12_1	OS12	0	Baseline	Baseline	yes	vanW gene in vanI cluster	3003724	vanW; glycopeptide resistance gene cluster	glycopeptide antibiotic	antibiotic target alteration	Strict	32.84	143.97	k141_164671	3221	4834	3.033
OS12_1	OS12	0	Baseline	Baseline	yes	vanW gene in vanI cluster	3003724	vanW; glycopeptide resistance gene cluster	glycopeptide antibiotic	antibiotic target alteration	Strict	38.06	136.19	k141_114468	7564	9090	2.703
OS12_1	OS12	0	Baseline	Baseline	yes	vanW gene in vanI cluster	3003724	vanW; glycopeptide resistance gene cluster	glycopeptide antibiotic	antibiotic target alteration	Strict	33.98	109.92	k141_127731	82	1314	2.909
OS12_1	OS12	0	Baseline	Baseline	yes	vanW gene in vanI cluster	3003724	vanW; glycopeptide resistance gene cluster	glycopeptide antibiotic	antibiotic target alteration	Strict	37.89	153.35	k141_90737	54	1772	2.202
OS12_1	OS12	0	Baseline	Baseline	yes	vanW gene in vanI cluster	3003724	vanW; glycopeptide resistance gene cluster	glycopeptide antibiotic	antibiotic target alteration	Strict	33.33	119.03	k141_116216	861	2195	1.706
OS12_1	OS12	0	Baseline	Baseline	yes	vanW gene in vanI cluster	3003724	vanW; glycopeptide resistance gene cluster	glycopeptide antibiotic	antibiotic target alteration	Strict	44.97	139.95	k141_191852	2666	4234	2.812
OS12_1	OS12	0	Baseline	Baseline	yes	vanW gene in vanI cluster	3003724	vanW; glycopeptide resistance gene cluster	glycopeptide antibiotic	antibiotic target alteration	Strict	36.71	93.30	k141_41641	4141	5187	2.121
OS12_1	OS12	0	Baseline	Baseline	yes	vanW gene in vanI cluster	3003724	vanW; glycopeptide resistance gene cluster	glycopeptide antibiotic	antibiotic target alteration	Strict	46.32	72.65	k141_129714	243	1058	2.616
OS12_1	OS12	0	Baseline	Baseline	yes	vanW gene in vanI cluster	3003724	vanW; glycopeptide resistance gene cluster	glycopeptide antibiotic	antibiotic target alteration	Strict	45.22	126.27	k141_54265	1	1416	1.347
OS12_1	OS12	0	Baseline	Baseline	yes	vanW gene in vanI cluster	3003724	vanW; glycopeptide resistance gene cluster	glycopeptide antibiotic	antibiotic target alteration	Strict	42.54	145.04	k141_17159	11492	13117	3.851
OS12_1	OS12	0	Baseline	Baseline	yes	vanW gene in vanI cluster	3003724	vanW; glycopeptide resistance gene cluster	glycopeptide antibiotic	antibiotic target alteration	Strict	39.06	152.01	k141_180281	91217	92920	10.19
OS12_1	OS12	0	Baseline	Baseline	yes	vanW gene in vanI cluster	3003724	vanW; glycopeptide resistance gene cluster	glycopeptide antibiotic	antibiotic target alteration	Strict	28.75	134.58	k141_118245	55036	56544	7.772
OS12_1	OS12	0	Baseline	Baseline	yes	vanW gene in vanI cluster	3003724	vanW; glycopeptide resistance gene cluster	glycopeptide antibiotic	antibiotic target alteration	Strict	44.35	69.71	k141_180984	3	785	2.69
OS12_1	OS12	0	Baseline	Baseline	yes	vanW gene in vanI cluster	3003724	vanW; glycopeptide resistance gene cluster	glycopeptide antibiotic	antibiotic target alteration	Strict	33.62	123.86	k141_194140	9546	10934	6.701
OS12_1	OS12	0	Baseline	Baseline	yes	vanW gene in vanI cluster	3003724	vanW; glycopeptide resistance gene cluster	glycopeptide antibiotic	antibiotic target alteration	Strict	44.55	127.61	k141_69298	62716	64146	9.966
OS12_1	OS12	0	Baseline	Baseline	yes	vanW gene in vanI cluster	3003724	vanW; glycopeptide resistance gene cluster	glycopeptide antibiotic	antibiotic target alteration	Strict	43.09	71.85	k141_182147	36247	37053	14.744
OS12_1	OS12	0	Baseline	Baseline	yes	vanW gene in vanI cluster	3003724	vanW; glycopeptide resistance gene cluster	glycopeptide antibiotic	antibiotic target alteration	Strict	50.0	27.88	k141_107614	1	315	0.813
OS12_1	OS12	0	Baseline	Baseline	yes	vanW gene in vanI cluster	3003724	vanW; glycopeptide resistance gene cluster	glycopeptide antibiotic	antibiotic target alteration	Strict	38.03	112.33	k141_45201	1	1257	1.653
OS12_1	OS12	0	Baseline	Baseline	yes	vanW gene in vanI cluster	3003724	vanW; glycopeptide resistance gene cluster	glycopeptide antibiotic	antibiotic target alteration	Strict	42.06	37.00	k141_170838	620	1036	0.614
OS12_1	OS12	0	Baseline	Baseline	yes	vanW gene in vanI cluster	3003724	vanW; glycopeptide resistance gene cluster	glycopeptide antibiotic	antibiotic target alteration	Strict	35.38	141.29	k141_45827	64	1647	2.228
OS12_1	OS12	0	Baseline	Baseline	yes	vanW gene in vanI cluster	3003724	vanW; glycopeptide resistance gene cluster	glycopeptide antibiotic	antibiotic target alteration	Strict	32.39	138.34	k141_45827	1734	3284	2.423
OS12_1	OS12	0	Baseline	Baseline	yes	vanW gene in vanI cluster	3003724	vanW; glycopeptide resistance gene cluster	glycopeptide antibiotic	antibiotic target alteration	Strict	30.49	131.64	k141_58393	8394	9869	2.584
OS12_1	OS12	0	Baseline	Baseline	yes	vanW gene in vanI cluster	3003724	vanW; glycopeptide resistance gene cluster	glycopeptide antibiotic	antibiotic target alteration	Strict	54.26	55.76	k141_83568	871	1497	1.362
OS12_1	OS12	0	Baseline	Baseline	yes	vanW gene in vanI cluster	3003724	vanW; glycopeptide resistance gene cluster	glycopeptide antibiotic	antibiotic target alteration	Strict	34.95	130.83	k141_59133	3	1469	1.436
OS12_1	OS12	0	Baseline	Baseline	yes	vanW gene in vanI cluster	3003724	vanW; glycopeptide resistance gene cluster	glycopeptide antibiotic	antibiotic target alteration	Strict	43.09	80.70	k141_196844	7929	8834	3.048
OS12_1	OS12	0	Baseline	Baseline	yes	vanW gene in vanI cluster	3003724	vanW; glycopeptide resistance gene cluster	glycopeptide antibiotic	antibiotic target alteration	Strict	33.02	171.58	k141_134892	818	2740	12.064
OS12_1	OS12	0	Baseline	Baseline	yes	vanW gene in vanI cluster	3003724	vanW; glycopeptide resistance gene cluster	glycopeptide antibiotic	antibiotic target alteration	Strict	36.59	145.58	k141_85196	898	2529	2.076
OS12_1	OS12	0	Baseline	Baseline	yes	vanW gene in vanI cluster	3003724	vanW; glycopeptide resistance gene cluster	glycopeptide antibiotic	antibiotic target alteration	Strict	31.64	131.64	k141_110378	8828	10303	2.912
OS12_1	OS12	0	Baseline	Baseline	yes	vanW gene in vanI cluster	3003724	vanW; glycopeptide resistance gene cluster	glycopeptide antibiotic	antibiotic target alteration	Strict	39.64	59.52	k141_112506	38	706	2.723
OS12_1	OS12	0	Baseline	Baseline	yes	vanW gene in vanI cluster	3003724	vanW; glycopeptide resistance gene cluster	glycopeptide antibiotic	antibiotic target alteration	Strict	43.93	57.10	k141_12231	523	1164	1.374
OS12_1	OS12	0	Baseline	Baseline	yes	vanXY gene in vanG cluster	3003069	glycopeptide resistance gene cluster; vanXY	glycopeptide antibiotic	antibiotic target alteration	Strict	36.15	175.20	k141_42659	49584	50921	9.935
OS12_1	OS12	0	Baseline	Baseline	yes	vanXY gene in vanG cluster	3003069	glycopeptide resistance gene cluster; vanXY	glycopeptide antibiotic	antibiotic target alteration	Strict	47.62	97.64	k141_6808	8353	9099	3.391
OS12_1	OS12	0	Baseline	Baseline	yes	vanXY gene in vanG cluster	3003069	glycopeptide resistance gene cluster; vanXY	glycopeptide antibiotic	antibiotic target alteration	Strict	47.83	98.43	k141_82982	3477	4229	13.041
OS12_1	OS12	0	Baseline	Baseline	yes	vanXY gene in vanG cluster	3003069	glycopeptide resistance gene cluster; vanXY	glycopeptide antibiotic	antibiotic target alteration	Strict	45.93	96.06	k141_21377	405	1139	2.207
OS12_1	OS12	0	Baseline	Baseline	yes	vanY gene in vanA cluster	3002955	vanY; glycopeptide resistance gene cluster	glycopeptide antibiotic	antibiotic target alteration	Strict	45.52	122.11	k141_106634	105419	106531	8.925
OS12_1	OS12	0	Baseline	Baseline	yes	vanY gene in vanA cluster	3002955	vanY; glycopeptide resistance gene cluster	glycopeptide antibiotic	antibiotic target alteration	Strict	36.42	90.43	k141_133776	2	826	2.484
OS12_1	OS12	0	Baseline	Baseline	yes	vanY gene in vanA cluster	3002955	vanY; glycopeptide resistance gene cluster	glycopeptide antibiotic	antibiotic target alteration	Strict	49.02	20.46	k141_98862	1221	1409	0.151
OS12_1	OS12	0	Baseline	Baseline	yes	vanY gene in vanA cluster	3002955	vanY; glycopeptide resistance gene cluster	glycopeptide antibiotic	antibiotic target alteration	Strict	30.54	103.30	k141_73218	13686	14627	4.593
OS12_1	OS12	0	Baseline	Baseline	yes	vanY gene in vanB cluster	3002956	vanY; glycopeptide resistance gene cluster	glycopeptide antibiotic	antibiotic target alteration	Strict	34.9	97.76	k141_100735	7363	8151	2.561
OS12_1	OS12	0	Baseline	Baseline	yes	vanY gene in vanB cluster	3002956	vanY; glycopeptide resistance gene cluster	glycopeptide antibiotic	antibiotic target alteration	Strict	45.14	104.10	k141_25578	1034	1870	1.156
OS12_1	OS12	0	Baseline	Baseline	yes	vanY gene in vanB cluster	3002956	vanY; glycopeptide resistance gene cluster	glycopeptide antibiotic	antibiotic target alteration	Strict	34.95	85.45	k141_89927	2001	2690	1.898
OS12_1	OS12	0	Baseline	Baseline	yes	vanY gene in vanB cluster	3002956	vanY; glycopeptide resistance gene cluster	glycopeptide antibiotic	antibiotic target alteration	Strict	64.71	14.55	k141_2263	381	500	0.0
OS12_1	OS12	0	Baseline	Baseline	yes	vanY gene in vanB cluster	3002956	vanY; glycopeptide resistance gene cluster	glycopeptide antibiotic	antibiotic target alteration	Strict	33.33	105.22	k141_152650	3172	4020	4.359
OS12_1	OS12	0	Baseline	Baseline	yes	vanY gene in vanB cluster	3002956	vanY; glycopeptide resistance gene cluster	glycopeptide antibiotic	antibiotic target alteration	Strict	50.56	80.97	k141_2663	29988	30641	7.007
OS12_1	OS12	0	Baseline	Baseline	yes	vanY gene in vanB cluster	3002956	vanY; glycopeptide resistance gene cluster	glycopeptide antibiotic	antibiotic target alteration	Strict	36.65	101.49	k141_128497	1617	2435	6.673
OS12_1	OS12	0	Baseline	Baseline	yes	vanY gene in vanB cluster	3002956	vanY; glycopeptide resistance gene cluster	glycopeptide antibiotic	antibiotic target alteration	Strict	34.44	125.37	k141_66288	51434	52444	8.784
OS12_1	OS12	0	Baseline	Baseline	yes	vanY gene in vanB cluster	3002956	vanY; glycopeptide resistance gene cluster	glycopeptide antibiotic	antibiotic target alteration	Strict	30.81	100.75	k141_116423	4222	5034	7.002
OS12_1	OS12	0	Baseline	Baseline	yes	vanY gene in vanB cluster	3002956	vanY; glycopeptide resistance gene cluster	glycopeptide antibiotic	antibiotic target alteration	Strict	58.52	89.18	k141_66740	28993	29712	6.918
OS12_1	OS12	0	Baseline	Baseline	yes	vanY gene in vanB cluster	3002956	vanY; glycopeptide resistance gene cluster	glycopeptide antibiotic	antibiotic target alteration	Strict	38.31	58.96	k141_3753	1583	2059	1.731
OS12_1	OS12	0	Baseline	Baseline	yes	vanY gene in vanB cluster	3002956	vanY; glycopeptide resistance gene cluster	glycopeptide antibiotic	antibiotic target alteration	Strict	33.17	109.33	k141_105135	98	979	1.194
OS12_1	OS12	0	Baseline	Baseline	yes	vanY gene in vanB cluster	3002956	vanY; glycopeptide resistance gene cluster	glycopeptide antibiotic	antibiotic target alteration	Strict	36.11	55.22	k141_130355	105	551	3.439
OS12_1	OS12	0	Baseline	Baseline	yes	vanY gene in vanB cluster	3002956	vanY; glycopeptide resistance gene cluster	glycopeptide antibiotic	antibiotic target alteration	Strict	60.98	65.67	k141_68143	706	1236	1.93
OS12_1	OS12	0	Baseline	Baseline	yes	vanY gene in vanB cluster	3002956	vanY; glycopeptide resistance gene cluster	glycopeptide antibiotic	antibiotic target alteration	Strict	31.67	147.76	k141_80877	2251	3441	8.126
OS12_1	OS12	0	Baseline	Baseline	yes	vanY gene in vanB cluster	3002956	vanY; glycopeptide resistance gene cluster	glycopeptide antibiotic	antibiotic target alteration	Strict	30.41	98.51	k141_5732	84393	85187	6.302
OS12_1	OS12	0	Baseline	Baseline	yes	vanY gene in vanB cluster	3002956	vanY; glycopeptide resistance gene cluster	glycopeptide antibiotic	antibiotic target alteration	Strict	32.97	101.87	k141_132416	306	1127	10.042
OS12_1	OS12	0	Baseline	Baseline	yes	vanY gene in vanB cluster	3002956	vanY; glycopeptide resistance gene cluster	glycopeptide antibiotic	antibiotic target alteration	Strict	34.8	93.28	k141_195446	17914	18666	8.997
OS12_1	OS12	0	Baseline	Baseline	yes	vanY gene in vanB cluster	3002956	vanY; glycopeptide resistance gene cluster	glycopeptide antibiotic	antibiotic target alteration	Strict	58.06	88.43	k141_171435	665	1378	1.475
OS12_1	OS12	0	Baseline	Baseline	yes	vanY gene in vanB cluster	3002956	vanY; glycopeptide resistance gene cluster	glycopeptide antibiotic	antibiotic target alteration	Strict	39.56	94.40	k141_196340	306	1067	0.971
OS12_1	OS12	0	Baseline	Baseline	yes	vanY gene in vanB cluster	3002956	vanY; glycopeptide resistance gene cluster	glycopeptide antibiotic	antibiotic target alteration	Strict	40.58	134.70	k141_171899	811	1896	3.617
OS12_1	OS12	0	Baseline	Baseline	yes	vanY gene in vanB cluster	3002956	vanY; glycopeptide resistance gene cluster	glycopeptide antibiotic	antibiotic target alteration	Strict	37.1	114.18	k141_134088	33888	34808	10.972
OS12_1	OS12	0	Baseline	Baseline	yes	vanY gene in vanB cluster	3002956	vanY; glycopeptide resistance gene cluster	glycopeptide antibiotic	antibiotic target alteration	Strict	34.57	70.52	k141_172679	1699	2268	2.647
OS12_1	OS12	0	Baseline	Baseline	yes	vanY gene in vanB cluster	3002956	vanY; glycopeptide resistance gene cluster	glycopeptide antibiotic	antibiotic target alteration	Strict	60.44	69.78	k141_173037	656	1219	1.817
OS12_1	OS12	0	Baseline	Baseline	yes	vanY gene in vanB cluster	3002956	vanY; glycopeptide resistance gene cluster	glycopeptide antibiotic	antibiotic target alteration	Strict	34.62	70.90	k141_198361	2528	3100	2.434
OS12_1	OS12	0	Baseline	Baseline	yes	vanY gene in vanB cluster	3002956	vanY; glycopeptide resistance gene cluster	glycopeptide antibiotic	antibiotic target alteration	Strict	58.56	89.93	k141_148403	214	939	2.627
OS12_1	OS12	0	Baseline	Baseline	yes	vanY gene in vanB cluster	3002956	vanY; glycopeptide resistance gene cluster	glycopeptide antibiotic	antibiotic target alteration	Strict	36.26	105.60	k141_61186	379	1230	5.446
OS12_1	OS12	0	Baseline	Baseline	yes	vanY gene in vanB cluster	3002956	vanY; glycopeptide resistance gene cluster	glycopeptide antibiotic	antibiotic target alteration	Strict	46.03	89.55	k141_112268	3233	3955	3.346
OS12_1	OS12	0	Baseline	Baseline	yes	vanY gene in vanB cluster	3002956	vanY; glycopeptide resistance gene cluster	glycopeptide antibiotic	antibiotic target alteration	Strict	39.57	100.37	k141_187526	6302	7111	2.53
OS12_1	OS12	0	Baseline	Baseline	yes	vanY gene in vanF cluster	3002958	vanY; glycopeptide resistance gene cluster	glycopeptide antibiotic	antibiotic target alteration	Strict	32.39	123.21	k141_259	6329	7414	10.746
OS12_1	OS12	0	Baseline	Baseline	yes	vanY gene in vanF cluster	3002958	vanY; glycopeptide resistance gene cluster	glycopeptide antibiotic	antibiotic target alteration	Strict	32.22	92.15	k141_45831	22949	23761	10.784
OS12_1	OS12	0	Baseline	Baseline	yes	vanY gene in vanF cluster	3002958	vanY; glycopeptide resistance gene cluster	glycopeptide antibiotic	antibiotic target alteration	Strict	37.14	63.82	k141_196314	2376	2939	8.226
OS12_1	OS12	0	Baseline	Baseline	yes	vanY gene in vanF cluster	3002958	vanY; glycopeptide resistance gene cluster	glycopeptide antibiotic	antibiotic target alteration	Strict	34.36	71.33	k141_187048	401	1030	1.355
OS12_1	OS12	0	Baseline	Baseline	yes	vanY gene in vanG cluster	3002959	vanY; glycopeptide resistance gene cluster	glycopeptide antibiotic	antibiotic target alteration	Strict	37.98	127.24	k141_25843	1190	2257	1.679
OS12_1	OS12	0	Baseline	Baseline	yes	vanY gene in vanG cluster	3002959	vanY; glycopeptide resistance gene cluster	glycopeptide antibiotic	antibiotic target alteration	Strict	41.54	112.54	k141_38518	40	984	1.386
OS12_1	OS12	0	Baseline	Baseline	yes	vanY gene in vanG cluster	3002959	vanY; glycopeptide resistance gene cluster	glycopeptide antibiotic	antibiotic target alteration	Strict	37.5	94.98	k141_76990	828	1625	5.243
OS12_1	OS12	0	Baseline	Baseline	yes	vanY gene in vanG cluster	3002959	vanY; glycopeptide resistance gene cluster	glycopeptide antibiotic	antibiotic target alteration	Strict	36.93	191.76	k141_27384	6556	8163	21.047
OS12_1	OS12	0	Baseline	Baseline	yes	vanY gene in vanG cluster	3002959	vanY; glycopeptide resistance gene cluster	glycopeptide antibiotic	antibiotic target alteration	Strict	43.46	87.10	k141_77774	67	798	1.478
OS12_1	OS12	0	Baseline	Baseline	yes	vanY gene in vanG cluster	3002959	vanY; glycopeptide resistance gene cluster	glycopeptide antibiotic	antibiotic target alteration	Strict	34.38	88.89	k141_192847	2358	3104	2.667
OS12_1	OS12	0	Baseline	Baseline	yes	vanY gene in vanG cluster	3002959	vanY; glycopeptide resistance gene cluster	glycopeptide antibiotic	antibiotic target alteration	Strict	38.04	94.98	k141_193177	3940	4737	12.449
OS12_1	OS12	0	Baseline	Baseline	yes	vanY gene in vanG cluster	3002959	vanY; glycopeptide resistance gene cluster	glycopeptide antibiotic	antibiotic target alteration	Strict	43.01	106.45	k141_118951	146	1039	1.305
OS12_1	OS12	0	Baseline	Baseline	yes	vanY gene in vanG cluster	3002959	vanY; glycopeptide resistance gene cluster	glycopeptide antibiotic	antibiotic target alteration	Strict	32.16	138.35	k141_45127	738	1898	1.25
OS12_1	OS12	0	Baseline	Baseline	yes	vanY gene in vanG cluster	3002959	vanY; glycopeptide resistance gene cluster	glycopeptide antibiotic	antibiotic target alteration	Strict	46.89	102.87	k141_172991	2	862	2.314
OS12_1	OS12	0	Baseline	Baseline	yes	vanY gene in vanG cluster	3002959	vanY; glycopeptide resistance gene cluster	glycopeptide antibiotic	antibiotic target alteration	Strict	42.37	92.11	k141_98862	170	943	2.317
OS12_1	OS12	0	Baseline	Baseline	yes	vanY gene in vanG cluster	3002959	vanY; glycopeptide resistance gene cluster	glycopeptide antibiotic	antibiotic target alteration	Strict	39.36	112.90	k141_162873	5723	6670	2.162
OS12_1	OS12	0	Baseline	Baseline	yes	vanY gene in vanM cluster	3002961	vanY; glycopeptide resistance gene cluster	glycopeptide antibiotic	antibiotic target alteration	Strict	34.15	534.76	k141_90779	8748	12488	14.616
OS12_1	OS12	0	Baseline	Baseline	yes	vanY gene in vanM cluster	3002961	vanY; glycopeptide resistance gene cluster	glycopeptide antibiotic	antibiotic target alteration	Strict	40.69	184.55	k141_96537	21152	22444	9.378
OS12_1	OS12	0	Baseline	Baseline	yes	vanY gene in vanM cluster	3002961	vanY; glycopeptide resistance gene cluster	glycopeptide antibiotic	antibiotic target alteration	Strict	50.0	45.06	k141_8879	961	1278	1.88
OS12_1	OS12	0	Baseline	Baseline	yes	vanY gene in vanM cluster	3002961	vanY; glycopeptide resistance gene cluster	glycopeptide antibiotic	antibiotic target alteration	Strict	29.58	164.38	k141_59923	23315	24466	8.203
OS12_1	OS12	0	Baseline	Baseline	yes	vanY gene in vanM cluster	3002961	vanY; glycopeptide resistance gene cluster	glycopeptide antibiotic	antibiotic target alteration	Strict	27.78	145.92	k141_160593	59658	60680	6.066
OS12_1	OS12	0	Baseline	Baseline	yes	vanY gene in vanM cluster	3002961	vanY; glycopeptide resistance gene cluster	glycopeptide antibiotic	antibiotic target alteration	Strict	43.07	73.82	k141_199973	1	519	1.481
OS12_1	OS12	0	Baseline	Baseline	yes	vanY gene in vanM cluster	3002961	vanY; glycopeptide resistance gene cluster	glycopeptide antibiotic	antibiotic target alteration	Strict	34.81	80.26	k141_12178	494	1057	1.665
OS12_2	OS12	1	After administration	After administration	yes	AAC(3)-IIe	3004621	AAC(3)	aminoglycoside antibiotic	antibiotic inactivation	Strict	98.95	100.00	k141_16409	1838	2698	12.318
OS12_2	OS12	1	After administration	After administration	yes	AcrE	3000499	resistance-nodulation-cell division (RND) antibiotic efflux pump	fluoroquinolone antibiotic; cephalosporin; penicillin beta-lactam	antibiotic efflux	Strict	99.22	100.00	k141_14812	2336	3493	12.722
OS12_2	OS12	1	After administration	After administration	yes	AcrF	3000502	resistance-nodulation-cell division (RND) antibiotic efflux pump	fluoroquinolone antibiotic; cephalosporin; penicillin beta-lactam	antibiotic efflux	Strict	99.42	100.19	k141_25125	5264	8374	12.384
OS12_2	OS12	1	After administration	After administration	yes	AcrS	3000656	resistance-nodulation-cell division (RND) antibiotic efflux pump	fluoroquinolone antibiotic; cephalosporin; glycylcycline; penicillin beta-lactam; tetracycline antibiotic; rifamycin antibiotic; phenicol antibiotic; disinfecting agents and antiseptics	antibiotic efflux	Strict	98.18	100.00	k141_14812	1275	1937	10.308
OS12_2	OS12	1	After administration	After administration	yes	ArnT	3005053	pmr phosphoethanolamine transferase	peptide antibiotic	antibiotic target alteration	Strict	63.88	99.82	k141_23110	16480	18132	8.713
OS12_2	OS12	1	After administration	After administration	yes	Bifidobacterium adolescentis rpoB mutants conferring resistance to rifampicin	3004480	rifamycin-resistant beta-subunit of RNA polymerase (rpoB)	rifamycin antibiotic	antibiotic target alteration; antibiotic target replacement	Strict	92.57	102.36	k141_30052	2	3646	70.161
OS12_2	OS12	1	After administration	After administration	yes	CRP	3000518	resistance-nodulation-cell division (RND) antibiotic efflux pump	macrolide antibiotic; fluoroquinolone antibiotic; penicillin beta-lactam	antibiotic efflux	Strict	99.52	100.00	k141_6380	181006	181638	12.956
OS12_2	OS12	1	After administration	After administration	yes	CTX-M-15	3001878	CTX-M beta-lactamase	cephalosporin; penicillin beta-lactam	antibiotic inactivation	Perfect	100.0	100.00	k141_9714	2390	3265	10.229
OS12_2	OS12	1	After administration	After administration	yes	CfxA4	3003005	CfxA beta-lactamase	cephalosporin	antibiotic inactivation	Perfect	100.0	100.00	k141_19009	2644	3609	17.399
OS12_2	OS12	1	After administration	After administration	yes	CfxA6	3003097	CfxA beta-lactamase	cephalosporin	antibiotic inactivation	Strict	99.69	96.68	k141_14005	291	1253	155.084
OS12_2	OS12	1	After administration	After administration	yes	EC-19	3006879	EC beta-lactamase	cephalosporin	antibiotic inactivation	Strict	99.73	100.00	k141_15687	12938	14071	10.781
OS12_2	OS12	1	After administration	After administration	yes	ErmB	3000375	Erm 23S ribosomal RNA methyltransferase	macrolide antibiotic; lincosamide antibiotic; streptogramin antibiotic; streptogramin A antibiotic; streptogramin B antibiotic	antibiotic target alteration	Strict	98.78	98.79	k141_31617	9183	9920	12.725
OS12_2	OS12	1	After administration	After administration	yes	ErmF	3000498	Erm 23S ribosomal RNA methyltransferase	macrolide antibiotic; lincosamide antibiotic; streptogramin antibiotic; streptogramin A antibiotic; streptogramin B antibiotic	antibiotic target alteration	Strict	99.62	100.00	k141_3546	167	967	3.065
OS12_2	OS12	1	After administration	After administration	yes	ErmG	3000522	Erm 23S ribosomal RNA methyltransferase	macrolide antibiotic; lincosamide antibiotic; streptogramin antibiotic; streptogramin A antibiotic; streptogramin B antibiotic	antibiotic target alteration	Strict	98.77	100.00	k141_34919	78758	79492	26.449
OS12_2	OS12	1	After administration	After administration	yes	Escherichia coli AcrAB-TolC with AcrR mutation conferring resistance to ciprofloxacin, tetracycline, and ceftazidime	3003807	resistance-nodulation-cell division (RND) antibiotic efflux pump	fluoroquinolone antibiotic; cephalosporin; glycylcycline; penicillin beta-lactam; tetracycline antibiotic; rifamycin antibiotic; phenicol antibiotic; disinfecting agents and antiseptics	antibiotic target alteration; antibiotic efflux	Strict	99.53	100.00	k141_14734	93626	94273	8.789
OS12_2	OS12	1	After administration	After administration	yes	Escherichia coli AcrAB-TolC with MarR mutations conferring resistance to ciprofloxacin and tetracycline	3003378	resistance-nodulation-cell division (RND) antibiotic efflux pump	fluoroquinolone antibiotic; cephalosporin; glycylcycline; penicillin beta-lactam; tetracycline antibiotic; rifamycin antibiotic; phenicol antibiotic; disinfecting agents and antiseptics	antibiotic target alteration; antibiotic efflux	Strict	97.92	100.00	k141_15672	14481	14915	6.925
OS12_2	OS12	1	After administration	After administration	yes	Escherichia coli EF-Tu mutants conferring resistance to Pulvomycin	3003369	elfamycin resistant EF-Tu	elfamycin antibiotic	antibiotic target alteration	Strict	99.75	96.09	k141_36349	3950	5128	25.034
OS12_2	OS12	1	After administration	After administration	yes	Escherichia coli acrA	3004043	resistance-nodulation-cell division (RND) antibiotic efflux pump	fluoroquinolone antibiotic; cephalosporin; glycylcycline; penicillin beta-lactam; tetracycline antibiotic; rifamycin antibiotic; phenicol antibiotic; disinfecting agents and antiseptics	antibiotic efflux	Strict	99.75	100.00	k141_14734	92291	93484	10.155
OS12_2	OS12	1	After administration	After administration	yes	Escherichia coli cyaA with mutation conferring resistance to fosfomycin	3003900	antibiotic-resistant cya adenylate cyclase	phosphonic acid antibiotic	antibiotic target alteration	Strict	99.29	100.00	k141_31505	44207	46753	15.355
OS12_2	OS12	1	After administration	After administration	yes	Escherichia coli emrE	3004039	small multidrug resistance (SMR) antibiotic efflux pump	macrolide antibiotic	antibiotic efflux	Strict	98.18	100.00	k141_23290	28136	28468	5.397
OS12_2	OS12	1	After administration	After administration	yes	Escherichia coli gyrA conferring resistance to fluoroquinolones	3003294	fluoroquinolone resistant gyrA	fluoroquinolone antibiotic	antibiotic target alteration	Strict	97.26	100.00	k141_20706	81900	84527	10.123
OS12_2	OS12	1	After administration	After administration	yes	Escherichia coli mdfA	3001328	major facilitator superfamily (MFS) antibiotic efflux pump	tetracycline antibiotic; phenicol antibiotic; disinfecting agents and antiseptics	antibiotic efflux	Strict	96.83	100.00	k141_20849	23498	24730	9.012
OS12_2	OS12	1	After administration	After administration	yes	Escherichia coli parC conferring resistance to fluoroquinolones	3003308	fluoroquinolone resistant parC	fluoroquinolone antibiotic	antibiotic target alteration	Strict	99.73	100.00	k141_1583	49595	51853	14.063
OS12_2	OS12	1	After administration	After administration	yes	Escherichia coli soxR with mutation conferring antibiotic resistance	3003381	ATP-binding cassette (ABC) antibiotic efflux pump; major facilitator superfamily (MFS) antibiotic efflux pump; resistance-nodulation-cell division (RND) antibiotic efflux pump	fluoroquinolone antibiotic; cephalosporin; glycylcycline; penicillin beta-lactam; tetracycline antibiotic; rifamycin antibiotic; phenicol antibiotic; disinfecting agents and antiseptics	antibiotic target alteration; antibiotic efflux	Strict	98.7	100.00	k141_15322	9248	9712	13.282
OS12_2	OS12	1	After administration	After administration	yes	Escherichia coli soxS with mutation conferring antibiotic resistance	3003511	ATP-binding cassette (ABC) antibiotic efflux pump; major facilitator superfamily (MFS) antibiotic efflux pump; resistance-nodulation-cell division (RND) antibiotic efflux pump; General Bacterial Porin with reduced permeability to beta-lactams	fluoroquinolone antibiotic; monobactam; carbapenem; cephalosporin; glycylcycline; penicillin beta-lactam; tetracycline antibiotic; rifamycin antibiotic; phenicol antibiotic; disinfecting agents and antiseptics	antibiotic target alteration; antibiotic efflux; reduced permeability to antibiotic	Strict	100.0	100.00	k141_15322	8839	9162	14.297
OS12_2	OS12	1	After administration	After administration	yes	H-NS	3000676	major facilitator superfamily (MFS) antibiotic efflux pump; resistance-nodulation-cell division (RND) antibiotic efflux pump	macrolide antibiotic; fluoroquinolone antibiotic; cephalosporin; penicillin beta-lactam; tetracycline antibiotic	antibiotic efflux	Perfect	100.0	100.00	k141_21055	21100	21513	5.564
OS12_2	OS12	1	After administration	After administration	yes	Haemophilus influenzae PBP3 conferring resistance to beta-lactam antibiotics	3004446	Penicillin-binding protein mutations conferring resistance to beta-lactam antibiotics	cephalosporin; penicillin beta-lactam	antibiotic target alteration	Strict	53.11	96.39	k141_36302	37898	39664	12.449
OS12_2	OS12	1	After administration	After administration	yes	Klebsiella pneumoniae KpnE	3004580	small multidrug resistance (SMR) antibiotic efflux pump	macrolide antibiotic; aminoglycoside antibiotic; cephalosporin; tetracycline antibiotic; peptide antibiotic; rifamycin antibiotic; disinfecting agents and antiseptics	antibiotic efflux	Strict	82.2	100.83	k141_18197	68444	68809	4.08
OS12_2	OS12	1	After administration	After administration	yes	Klebsiella pneumoniae KpnF	3004583	small multidrug resistance (SMR) antibiotic efflux pump	macrolide antibiotic; aminoglycoside antibiotic; cephalosporin; tetracycline antibiotic; peptide antibiotic; rifamycin antibiotic; disinfecting agents and antiseptics	antibiotic efflux	Strict	84.4	100.00	k141_18197	68796	69125	6.827
OS12_2	OS12	1	After administration	After administration	yes	Mrx	3003839	macrolide phosphotransferase (MPH)	macrolide antibiotic	antibiotic inactivation	Perfect	100.0	100.00	k141_4682	7823	9061	3.391
OS12_2	OS12	1	After administration	After administration	yes	Mycobacterium tuberculosis rpoC mutations confer resistance to rifampicin	3004994	rifampicin resistant rpoC	rifamycin antibiotic	antibiotic target alteration	Strict	51.91	94.07	k141_798	1911	5627	6.081
OS12_2	OS12	1	After administration	After administration	yes	Mycobacterium tuberculosis rpoC mutations confer resistance to rifampicin	3004994	rifampicin resistant rpoC	rifamycin antibiotic	antibiotic target alteration	Strict	47.66	94.00	k141_2967	24200	27913	5.964
OS12_2	OS12	1	After administration	After administration	yes	Mycobacterium tuberculosis rpoC mutations confer resistance to rifampicin	3004994	rifampicin resistant rpoC	rifamycin antibiotic	antibiotic target alteration	Strict	51.04	93.62	k141_18267	40975	44673	27.523
OS12_2	OS12	1	After administration	After administration	yes	PmrF	3003578	pmr phosphoethanolamine transferase	peptide antibiotic	antibiotic target alteration	Strict	99.38	100.00	k141_23110	12643	13611	7.471
OS12_2	OS12	1	After administration	After administration	yes	YojI	3003952	ATP-binding cassette (ABC) antibiotic efflux pump	peptide antibiotic	antibiotic efflux	Strict	99.63	100.00	k141_20706	52202	53845	8.16
OS12_2	OS12	1	After administration	After administration	yes	aadA5	3002605	ANT(3'')	aminoglycoside antibiotic	antibiotic inactivation	Perfect	100.0	100.00	k141_4682	1573	2361	3.561
OS12_2	OS12	1	After administration	After administration	yes	acrB	3000216	resistance-nodulation-cell division (RND) antibiotic efflux pump	fluoroquinolone antibiotic; cephalosporin; glycylcycline; penicillin beta-lactam; tetracycline antibiotic; rifamycin antibiotic; phenicol antibiotic; disinfecting agents and antiseptics	antibiotic efflux	Perfect	100.0	100.00	k141_14734	89119	92268	10.471
OS12_2	OS12	1	After administration	After administration	yes	acrD	3000491	resistance-nodulation-cell division (RND) antibiotic efflux pump	aminoglycoside antibiotic	antibiotic efflux	Strict	99.9	100.00	k141_5439	11800	14913	10.047
OS12_2	OS12	1	After administration	After administration	yes	bacA	3002986	undecaprenyl pyrophosphate related proteins	peptide antibiotic	antibiotic target alteration	Strict	99.63	100.00	k141_16609	4485	5306	12.318
OS12_2	OS12	1	After administration	After administration	yes	baeR	3000828	resistance-nodulation-cell division (RND) antibiotic efflux pump	aminoglycoside antibiotic; aminocoumarin antibiotic	antibiotic efflux	Strict	96.23	100.00	k141_5029	21245	21967	9.278
OS12_2	OS12	1	After administration	After administration	yes	cpxA	3000830	resistance-nodulation-cell division (RND) antibiotic efflux pump	aminoglycoside antibiotic; aminocoumarin antibiotic	antibiotic efflux	Perfect	100.0	100.00	k141_22484	9016	10389	15.623
OS12_2	OS12	1	After administration	After administration	yes	dfrA17	3002860	trimethoprim resistant dihydrofolate reductase dfr	diaminopyrimidine antibiotic	antibiotic target replacement	Perfect	100.0	100.00	k141_4682	969	1442	2.777
OS12_2	OS12	1	After administration	After administration	yes	emrA	3000027	major facilitator superfamily (MFS) antibiotic efflux pump	fluoroquinolone antibiotic	antibiotic efflux	Strict	99.49	100.00	k141_21954	35049	36221	11.696
OS12_2	OS12	1	After administration	After administration	yes	emrB	3000074	major facilitator superfamily (MFS) antibiotic efflux pump	fluoroquinolone antibiotic	antibiotic efflux	Strict	99.8	100.00	k141_21954	36238	37776	11.217
OS12_2	OS12	1	After administration	After administration	yes	emrK	3000206	major facilitator superfamily (MFS) antibiotic efflux pump	tetracycline antibiotic	antibiotic efflux	Strict	98.86	110.26	k141_27225	13717	14880	4.762
OS12_2	OS12	1	After administration	After administration	yes	emrR	3000516	major facilitator superfamily (MFS) antibiotic efflux pump	fluoroquinolone antibiotic	antibiotic efflux	Strict	99.43	100.00	k141_21954	34392	34922	8.676
OS12_2	OS12	1	After administration	After administration	yes	emrY	3000254	major facilitator superfamily (MFS) antibiotic efflux pump	tetracycline antibiotic	antibiotic efflux	Perfect	100.0	100.00	k141_27225	12179	13717	5.806
OS12_2	OS12	1	After administration	After administration	yes	eptA	3003576	pmr phosphoethanolamine transferase	peptide antibiotic	antibiotic target alteration	Strict	99.45	100.00	k141_34887	40661	42304	13.842
OS12_2	OS12	1	After administration	After administration	yes	evgA	3000832	major facilitator superfamily (MFS) antibiotic efflux pump; resistance-nodulation-cell division (RND) antibiotic efflux pump	macrolide antibiotic; fluoroquinolone antibiotic; penicillin beta-lactam; tetracycline antibiotic	antibiotic efflux	Perfect	100.0	100.00	k141_27225	15295	15909	4.034
OS12_2	OS12	1	After administration	After administration	yes	evgS	3000833	major facilitator superfamily (MFS) antibiotic efflux pump; resistance-nodulation-cell division (RND) antibiotic efflux pump	macrolide antibiotic; fluoroquinolone antibiotic; penicillin beta-lactam; tetracycline antibiotic	antibiotic efflux	Strict	96.83	100.00	k141_27225	15914	19507	5.796
OS12_2	OS12	1	After administration	After administration	yes	gadX	3000508	resistance-nodulation-cell division (RND) antibiotic efflux pump	macrolide antibiotic; fluoroquinolone antibiotic; penicillin beta-lactam	antibiotic efflux	Strict	93.43	100.00	k141_6380	501	1325	11.935
OS12_2	OS12	1	After administration	After administration	yes	leuO	3003843	major facilitator superfamily (MFS) antibiotic efflux pump	nucleoside antibiotic; disinfecting agents and antiseptics	antibiotic efflux	Strict	98.73	100.00	k141_36302	45765	46709	11.331
OS12_2	OS12	1	After administration	After administration	yes	marA	3000263	resistance-nodulation-cell division (RND) antibiotic efflux pump; General Bacterial Porin with reduced permeability to beta-lactams	fluoroquinolone antibiotic; monobactam; carbapenem; cephalosporin; glycylcycline; penicillin beta-lactam; tetracycline antibiotic; rifamycin antibiotic; phenicol antibiotic; disinfecting agents and antiseptics	antibiotic efflux; reduced permeability to antibiotic	Perfect	100.0	100.00	k141_15672	14077	14460	6.658
OS12_2	OS12	1	After administration	After administration	yes	mdtA	3000792	resistance-nodulation-cell division (RND) antibiotic efflux pump	aminocoumarin antibiotic	antibiotic efflux	Strict	98.07	109.64	k141_33774	7387	8754	8.678
OS12_2	OS12	1	After administration	After administration	yes	mdtB	3000793	resistance-nodulation-cell division (RND) antibiotic efflux pump	aminocoumarin antibiotic	antibiotic efflux	Strict	99.71	100.00	k141_33774	4265	7387	8.648
OS12_2	OS12	1	After administration	After administration	yes	mdtC	3000794	resistance-nodulation-cell division (RND) antibiotic efflux pump	aminocoumarin antibiotic	antibiotic efflux	Strict	99.32	100.00	k141_33774	1187	4264	9.457
OS12_2	OS12	1	After administration	After administration	yes	mdtE	3000795	resistance-nodulation-cell division (RND) antibiotic efflux pump	macrolide antibiotic; fluoroquinolone antibiotic; penicillin beta-lactam	antibiotic efflux	Strict	99.74	100.00	k141_6380	5923	7080	15.739
OS12_2	OS12	1	After administration	After administration	yes	mdtF	3000796	resistance-nodulation-cell division (RND) antibiotic efflux pump	macrolide antibiotic; fluoroquinolone antibiotic; penicillin beta-lactam	antibiotic efflux	Strict	99.71	100.00	k141_6380	2785	5898	14.583
OS12_2	OS12	1	After administration	After administration	yes	mdtG	3001329	major facilitator superfamily (MFS) antibiotic efflux pump	phosphonic acid antibiotic	antibiotic efflux	Perfect	100.0	100.00	k141_22214	46576	47802	8.046
OS12_2	OS12	1	After administration	After administration	yes	mdtH	3001216	major facilitator superfamily (MFS) antibiotic efflux pump	fluoroquinolone antibiotic	antibiotic efflux	Strict	99.5	100.00	k141_22214	36737	37945	8.689
OS12_2	OS12	1	After administration	After administration	yes	mdtM	3001214	major facilitator superfamily (MFS) antibiotic efflux pump	fluoroquinolone antibiotic; lincosamide antibiotic; nucleoside antibiotic; phenicol antibiotic; disinfecting agents and antiseptics	antibiotic efflux	Strict	97.52	102.20	k141_1583	22339	23598	11.572
OS12_2	OS12	1	After administration	After administration	yes	mdtN	3003548	major facilitator superfamily (MFS) antibiotic efflux pump	nucleoside antibiotic; disinfecting agents and antiseptics	antibiotic efflux	Strict	99.42	100.00	k141_34887	10449	11480	14.202
OS12_2	OS12	1	After administration	After administration	yes	mdtO	3003549	major facilitator superfamily (MFS) antibiotic efflux pump	nucleoside antibiotic; disinfecting agents and antiseptics	antibiotic efflux	Strict	98.39	100.00	k141_34887	8398	10449	13.532
OS12_2	OS12	1	After administration	After administration	yes	mdtP	3003550	major facilitator superfamily (MFS) antibiotic efflux pump	nucleoside antibiotic; disinfecting agents and antiseptics	antibiotic efflux	Strict	97.95	100.00	k141_34887	6935	8401	15.46
OS12_2	OS12	1	After administration	After administration	yes	mphA	3000316	macrolide phosphotransferase (MPH)	macrolide antibiotic	antibiotic inactivation	Perfect	100.0	100.00	k141_4682	9058	9963	4.498
OS12_2	OS12	1	After administration	After administration	yes	msbA	3003950	ATP-binding cassette (ABC) antibiotic efflux pump	nitroimidazole antibiotic	antibiotic efflux	Perfect	100.0	100.00	k141_23554	27318	29066	8.843
OS12_2	OS12	1	After administration	After administration	yes	qacEdelta1	3005010	major facilitator superfamily (MFS) antibiotic efflux pump	disinfecting agents and antiseptics	antibiotic efflux	Perfect	100.0	100.00	k141_4682	2567	2914	3.346
OS12_2	OS12	1	After administration	After administration	yes	rsmA	3005069	resistance-nodulation-cell division (RND) antibiotic efflux pump	fluoroquinolone antibiotic; diaminopyrimidine antibiotic; phenicol antibiotic	antibiotic efflux	Strict	85.25	100.00	k141_21954	41893	42078	6.396
OS12_2	OS12	1	After administration	After administration	yes	sul1	3000410	sulfonamide resistant sul	sulfonamide antibiotic	antibiotic target replacement	Perfect	100.0	100.00	k141_4682	2908	3747	3.857
OS12_2	OS12	1	After administration	After administration	yes	tet(40)	3000567	major facilitator superfamily (MFS) antibiotic efflux pump	tetracycline antibiotic	antibiotic efflux	Strict	99.75	100.00	k141_21266	172	1392	2.467
OS12_2	OS12	1	After administration	After administration	yes	tet(B)	3000166	major facilitator superfamily (MFS) antibiotic efflux pump	tetracycline antibiotic	antibiotic efflux	Strict	99.25	100.00	k141_17037	2117	3322	9.676
OS12_2	OS12	1	After administration	After administration	yes	tet(O)	3000190	tetracycline-resistant ribosomal protection protein	tetracycline antibiotic	antibiotic target protection	Strict	98.44	100.00	k141_109	534	2453	16.862
OS12_2	OS12	1	After administration	After administration	yes	tet(Q)	3000191	tetracycline-resistant ribosomal protection protein	tetracycline antibiotic	antibiotic target protection	Strict	99.85	100.00	k141_3111	18608	20581	109.946
OS12_2	OS12	1	After administration	After administration	yes	tet(W)	3000194	tetracycline-resistant ribosomal protection protein	tetracycline antibiotic	antibiotic target protection	Strict	98.75	100.00	k141_10553	714	2633	24.482
OS12_2	OS12	1	After administration	After administration	yes	tet(X)	3000205	tetracycline inactivation enzyme	glycylcycline; tetracycline antibiotic	antibiotic inactivation	Strict	99.74	100.00	k141_3546	1180	2346	4.034
OS12_2	OS12	1	After administration	After administration	yes	tetR	3003479	major facilitator superfamily (MFS) antibiotic efflux pump	tetracycline antibiotic	antibiotic target alteration; antibiotic efflux	Strict	100.0	99.52	k141_17037	1412	2035	7.789
OS12_2	OS12	1	After administration	After administration	yes	ugd	3003577	pmr phosphoethanolamine transferase	peptide antibiotic	antibiotic target alteration	Strict	99.48	100.00	k141_3543	8976	10142	6.182
OS12_2	OS12	1	After administration	After administration	yes	vanG	3002909	glycopeptide resistance gene cluster; Van ligase	glycopeptide antibiotic	antibiotic target alteration	Strict	38.38	104.01	k141_4934	9707	10798	19.17
OS12_2	OS12	1	After administration	After administration	yes	vanG	3002909	glycopeptide resistance gene cluster; Van ligase	glycopeptide antibiotic	antibiotic target alteration	Strict	38.23	104.30	k141_14734	6411	7505	9.108
OS12_2	OS12	1	After administration	After administration	yes	vanH gene in vanO cluster	3002948	vanH; glycopeptide resistance gene cluster	glycopeptide antibiotic	antibiotic target alteration	Strict	41.85	94.57	k141_14306	7294	8289	19.34
OS12_2	OS12	1	After administration	After administration	yes	vanT gene in vanG cluster	3002972	glycopeptide resistance gene cluster; vanT	glycopeptide antibiotic	antibiotic target alteration	Strict	35.05	115.73	k141_7106	4858	7332	7.343
OS12_2	OS12	1	After administration	After administration	yes	vanT gene in vanG cluster	3002972	glycopeptide resistance gene cluster; vanT	glycopeptide antibiotic	antibiotic target alteration	Strict	35.5	115.87	k141_17281	27260	29737	290.7
OS12_2	OS12	1	After administration	After administration	yes	vanT gene in vanG cluster	3002972	glycopeptide resistance gene cluster; vanT	glycopeptide antibiotic	antibiotic target alteration	Strict	35.33	115.73	k141_1692	22442	24916	26.295
OS12_2	OS12	1	After administration	After administration	yes	vanT gene in vanG cluster	3002972	glycopeptide resistance gene cluster; vanT	glycopeptide antibiotic	antibiotic target alteration	Strict	34.84	56.18	k141_29554	3232	4434	26.281
OS12_2	OS12	1	After administration	After administration	yes	vanT gene in vanG cluster	3002972	glycopeptide resistance gene cluster; vanT	glycopeptide antibiotic	antibiotic target alteration	Strict	36.21	51.54	k141_27535	3	1106	3.99
OS12_2	OS12	1	After administration	After administration	yes	vanT gene in vanG cluster	3002972	glycopeptide resistance gene cluster; vanT	glycopeptide antibiotic	antibiotic target alteration	Strict	31.78	54.63	k141_36725	31045	32214	13.284
OS12_2	OS12	1	After administration	After administration	yes	vanW gene in vanI cluster	3003724	vanW; glycopeptide resistance gene cluster	glycopeptide antibiotic	antibiotic target alteration	Strict	32.15	146.65	k141_23513	27816	29459	6.143
OS12_2	OS12	1	After administration	After administration	yes	vanW gene in vanI cluster	3003724	vanW; glycopeptide resistance gene cluster	glycopeptide antibiotic	antibiotic target alteration	Strict	32.86	105.63	k141_10636	3	1187	1.047
OS12_2	OS12	1	After administration	After administration	yes	vanW gene in vanI cluster	3003724	vanW; glycopeptide resistance gene cluster	glycopeptide antibiotic	antibiotic target alteration	Strict	37.5	66.22	k141_8318	2	745	0.885
OS12_2	OS12	1	After administration	After administration	yes	vanY gene in vanB cluster	3002956	vanY; glycopeptide resistance gene cluster	glycopeptide antibiotic	antibiotic target alteration	Strict	37.1	114.18	k141_16386	475	1395	3.078
OS12_2	OS12	1	After administration	After administration	yes	vanY gene in vanB cluster	3002956	vanY; glycopeptide resistance gene cluster	glycopeptide antibiotic	antibiotic target alteration	Strict	29.01	102.99	k141_2829	10336	11166	23.242
OS12_2	OS12	1	After administration	After administration	yes	vanY gene in vanB cluster	3002956	vanY; glycopeptide resistance gene cluster	glycopeptide antibiotic	antibiotic target alteration	Strict	50.56	80.97	k141_31175	6829	7482	4.528
OS12_2	OS12	1	After administration	After administration	yes	vanY gene in vanB cluster	3002956	vanY; glycopeptide resistance gene cluster	glycopeptide antibiotic	antibiotic target alteration	Strict	34.57	70.52	k141_13526	3992	4561	6.439
OS12_2	OS12	1	After administration	After administration	yes	vanY gene in vanB cluster	3002956	vanY; glycopeptide resistance gene cluster	glycopeptide antibiotic	antibiotic target alteration	Strict	34.44	98.88	k141_20689	3884	4681	1.935
OS12_2	OS12	1	After administration	After administration	yes	vanY gene in vanF cluster	3002958	vanY; glycopeptide resistance gene cluster	glycopeptide antibiotic	antibiotic target alteration	Strict	37.14	63.82	k141_2344	34279	34842	26.839
OS12_2	OS12	1	After administration	After administration	yes	vanY gene in vanF cluster	3002958	vanY; glycopeptide resistance gene cluster	glycopeptide antibiotic	antibiotic target alteration	Strict	34.62	92.15	k141_17366	36246	37058	14.914
OS12_2	OS12	1	After administration	After administration	yes	vanY gene in vanF cluster	3002958	vanY; glycopeptide resistance gene cluster	glycopeptide antibiotic	antibiotic target alteration	Strict	32.22	92.15	k141_12903	22971	23783	50.968
OS12_2	OS12	1	After administration	After administration	yes	vanY gene in vanM cluster	3002961	vanY; glycopeptide resistance gene cluster	glycopeptide antibiotic	antibiotic target alteration	Strict	29.58	164.38	k141_5299	11684	12835	4.79
OS12_2	OS12	1	After administration	After administration	yes	vanY gene in vanM cluster	3002961	vanY; glycopeptide resistance gene cluster	glycopeptide antibiotic	antibiotic target alteration	Strict	40.69	184.55	k141_33649	21148	22440	5.325
OS12_2	OS12	1	After administration	After administration	yes	vanY gene in vanM cluster	3002961	vanY; glycopeptide resistance gene cluster	glycopeptide antibiotic	antibiotic target alteration	Strict	52.73	27.90	k141_31337	2	199	3.196
OS13_1	OS13	0	Baseline	Baseline	yes	AAC(6')-Ie-APH(2'')-Ia bifunctional protein	3002597	aminoglycoside bifunctional resistance protein	aminoglycoside antibiotic	antibiotic inactivation	Perfect	100.0	100.00	k141_23560	770	2209	2.434
OS13_1	OS13	0	Baseline	Baseline	yes	APH(6)-Id	3002660	APH(6)	aminoglycoside antibiotic	antibiotic inactivation	Strict	99.64	100.00	k141_39886	3678	4514	19.768
OS13_1	OS13	0	Baseline	Baseline	yes	AcrE	3000499	resistance-nodulation-cell division (RND) antibiotic efflux pump	fluoroquinolone antibiotic; cephalosporin; penicillin beta-lactam	antibiotic efflux	Perfect	100.0	100.00	k141_44661	8510	9667	3.948
OS13_1	OS13	0	Baseline	Baseline	yes	AcrF	3000502	resistance-nodulation-cell division (RND) antibiotic efflux pump	fluoroquinolone antibiotic; cephalosporin; penicillin beta-lactam	antibiotic efflux	Strict	99.42	100.00	k141_44661	5394	8498	3.716
OS13_1	OS13	0	Baseline	Baseline	yes	AcrS	3000656	resistance-nodulation-cell division (RND) antibiotic efflux pump	fluoroquinolone antibiotic; cephalosporin; glycylcycline; penicillin beta-lactam; tetracycline antibiotic; rifamycin antibiotic; phenicol antibiotic; disinfecting agents and antiseptics	antibiotic efflux	Strict	98.02	91.82	k141_44661	10066	10671	3.09
OS13_1	OS13	0	Baseline	Baseline	yes	ArnT	3005053	pmr phosphoethanolamine transferase	peptide antibiotic	antibiotic target alteration	Strict	63.7	99.82	k141_44873	4364	6016	3.385
OS13_1	OS13	0	Baseline	Baseline	yes	Bifidobacterium adolescentis rpoB mutants conferring resistance to rifampicin	3004480	rifamycin-resistant beta-subunit of RNA polymerase (rpoB)	rifamycin antibiotic	antibiotic target alteration; antibiotic target replacement	Strict	92.65	100.08	k141_45433	84083	87646	106.342
OS13_1	OS13	0	Baseline	Baseline	yes	Bifidobacterium adolescentis rpoB mutants conferring resistance to rifampicin	3004480	rifamycin-resistant beta-subunit of RNA polymerase (rpoB)	rifamycin antibiotic	antibiotic target alteration; antibiotic target replacement	Strict	98.48	100.00	k141_33487	45819	49379	158.788
OS13_1	OS13	0	Baseline	Baseline	yes	Bifidobacterium adolescentis rpoB mutants conferring resistance to rifampicin	3004480	rifamycin-resistant beta-subunit of RNA polymerase (rpoB)	rifamycin antibiotic	antibiotic target alteration; antibiotic target replacement	Strict	99.83	100.00	k141_2245	10472	14032	27.835
OS13_1	OS13	0	Baseline	Baseline	yes	Bifidobacterium adolescentis rpoB mutants conferring resistance to rifampicin	3004480	rifamycin-resistant beta-subunit of RNA polymerase (rpoB)	rifamycin antibiotic	antibiotic target alteration; antibiotic target replacement	Strict	91.47	103.46	k141_8460	53091	56774	62.853
OS13_1	OS13	0	Baseline	Baseline	yes	Bifidobacterium bifidum ileS conferring resistance to mupirocin	3003730	antibiotic-resistant isoleucyl-tRNA synthetase (ileS)	mupirocin-like antibiotic	antibiotic target alteration	Strict	99.73	100.09	k141_27904	1795	5121	54.92
OS13_1	OS13	0	Baseline	Baseline	yes	CRP	3000518	resistance-nodulation-cell division (RND) antibiotic efflux pump	macrolide antibiotic; fluoroquinolone antibiotic; penicillin beta-lactam	antibiotic efflux	Strict	99.52	100.00	k141_5968	3336	3968	5.296
OS13_1	OS13	0	Baseline	Baseline	yes	CTX-M-27	3001889	CTX-M beta-lactamase	carbapenem; cephalosporin; penicillin beta-lactam	antibiotic inactivation	Perfect	100.0	100.00	k141_19878	2674	3549	6.362
OS13_1	OS13	0	Baseline	Baseline	yes	CfxA4	3003005	CfxA beta-lactamase	cephalosporin	antibiotic inactivation	Strict	99.69	100.00	k141_14745	1045	2010	5.026
OS13_1	OS13	0	Baseline	Baseline	yes	DHA-1	3002132	DHA beta-lactamase	cephalosporin	antibiotic inactivation	Perfect	100.0	100.00	k141_39988	11954	13093	10.732
OS13_1	OS13	0	Baseline	Baseline	yes	EC-13	3006874	EC beta-lactamase	cephalosporin	antibiotic inactivation	Strict	99.2	100.00	k141_38229	4566	5699	5.529
OS13_1	OS13	0	Baseline	Baseline	yes	ErmB	3000375	Erm 23S ribosomal RNA methyltransferase	macrolide antibiotic; lincosamide antibiotic; streptogramin antibiotic; streptogramin A antibiotic; streptogramin B antibiotic	antibiotic target alteration	Strict	94.86	102.02	k141_634	2120	2881	5.771
OS13_1	OS13	0	Baseline	Baseline	yes	ErmF	3000498	Erm 23S ribosomal RNA methyltransferase	macrolide antibiotic; lincosamide antibiotic; streptogramin antibiotic; streptogramin A antibiotic; streptogramin B antibiotic	antibiotic target alteration	Strict	98.5	100.00	k141_23252	5075	5875	1.957
OS13_1	OS13	0	Baseline	Baseline	yes	ErmX	3000596	Erm 23S ribosomal RNA methyltransferase	macrolide antibiotic; lincosamide antibiotic; streptogramin antibiotic; streptogramin A antibiotic; streptogramin B antibiotic	antibiotic target alteration	Strict	89.79	100.00	k141_4993	312	1166	557.554
OS13_1	OS13	0	Baseline	Baseline	yes	Escherichia coli AcrAB-TolC with AcrR mutation conferring resistance to ciprofloxacin, tetracycline, and ceftazidime	3003807	resistance-nodulation-cell division (RND) antibiotic efflux pump	fluoroquinolone antibiotic; cephalosporin; glycylcycline; penicillin beta-lactam; tetracycline antibiotic; rifamycin antibiotic; phenicol antibiotic; disinfecting agents and antiseptics	antibiotic target alteration; antibiotic efflux	Strict	100.0	100.00	k141_45341	4223	4870	3.091
OS13_1	OS13	0	Baseline	Baseline	yes	Escherichia coli AcrAB-TolC with MarR mutations conferring resistance to ciprofloxacin and tetracycline	3003378	resistance-nodulation-cell division (RND) antibiotic efflux pump	fluoroquinolone antibiotic; cephalosporin; glycylcycline; penicillin beta-lactam; tetracycline antibiotic; rifamycin antibiotic; phenicol antibiotic; disinfecting agents and antiseptics	antibiotic target alteration; antibiotic efflux	Strict	98.61	100.00	k141_31715	1584	2018	2.052
OS13_1	OS13	0	Baseline	Baseline	yes	Escherichia coli acrA	3004043	resistance-nodulation-cell division (RND) antibiotic efflux pump	fluoroquinolone antibiotic; cephalosporin; glycylcycline; penicillin beta-lactam; tetracycline antibiotic; rifamycin antibiotic; phenicol antibiotic; disinfecting agents and antiseptics	antibiotic efflux	Perfect	100.0	100.00	k141_45341	2888	4081	3.829
OS13_1	OS13	0	Baseline	Baseline	yes	Escherichia coli cyaA with mutation conferring resistance to fosfomycin	3003900	antibiotic-resistant cya adenylate cyclase	phosphonic acid antibiotic	antibiotic target alteration	Strict	99.29	100.00	k141_39289	4794	7340	6.616
OS13_1	OS13	0	Baseline	Baseline	yes	Escherichia coli mdfA	3001328	major facilitator superfamily (MFS) antibiotic efflux pump	tetracycline antibiotic; phenicol antibiotic; disinfecting agents and antiseptics	antibiotic efflux	Strict	96.34	100.00	k141_19886	7120	8352	3.867
OS13_1	OS13	0	Baseline	Baseline	yes	Escherichia coli soxR with mutation conferring antibiotic resistance	3003381	ATP-binding cassette (ABC) antibiotic efflux pump; major facilitator superfamily (MFS) antibiotic efflux pump; resistance-nodulation-cell division (RND) antibiotic efflux pump	fluoroquinolone antibiotic; cephalosporin; glycylcycline; penicillin beta-lactam; tetracycline antibiotic; rifamycin antibiotic; phenicol antibiotic; disinfecting agents and antiseptics	antibiotic target alteration; antibiotic efflux	Strict	100.0	100.00	k141_36911	5330	5794	7.21
OS13_1	OS13	0	Baseline	Baseline	yes	Escherichia coli soxS with mutation conferring antibiotic resistance	3003511	ATP-binding cassette (ABC) antibiotic efflux pump; major facilitator superfamily (MFS) antibiotic efflux pump; resistance-nodulation-cell division (RND) antibiotic efflux pump; General Bacterial Porin with reduced permeability to beta-lactams	fluoroquinolone antibiotic; monobactam; carbapenem; cephalosporin; glycylcycline; penicillin beta-lactam; tetracycline antibiotic; rifamycin antibiotic; phenicol antibiotic; disinfecting agents and antiseptics	antibiotic target alteration; antibiotic efflux; reduced permeability to antibiotic	Strict	100.0	100.00	k141_36911	5880	6203	4.569
OS13_1	OS13	0	Baseline	Baseline	yes	H-NS	3000676	major facilitator superfamily (MFS) antibiotic efflux pump; resistance-nodulation-cell division (RND) antibiotic efflux pump	macrolide antibiotic; fluoroquinolone antibiotic; cephalosporin; penicillin beta-lactam; tetracycline antibiotic	antibiotic efflux	Perfect	100.0	100.00	k141_21449	1601	2014	2.051
OS13_1	OS13	0	Baseline	Baseline	yes	Haemophilus influenzae PBP3 conferring resistance to beta-lactam antibiotics	3004446	Penicillin-binding protein mutations conferring resistance to beta-lactam antibiotics	cephalosporin; penicillin beta-lactam	antibiotic target alteration	Strict	53.29	96.39	k141_25703	9404	11170	16.99
OS13_1	OS13	0	Baseline	Baseline	yes	Klebsiella pneumoniae KpnE	3004580	small multidrug resistance (SMR) antibiotic efflux pump	macrolide antibiotic; aminoglycoside antibiotic; cephalosporin; tetracycline antibiotic; peptide antibiotic; rifamycin antibiotic; disinfecting agents and antiseptics	antibiotic efflux	Strict	82.2	100.83	k141_25743	6417	6782	1.309
OS13_1	OS13	0	Baseline	Baseline	yes	Klebsiella pneumoniae KpnF	3004583	small multidrug resistance (SMR) antibiotic efflux pump	macrolide antibiotic; aminoglycoside antibiotic; cephalosporin; tetracycline antibiotic; peptide antibiotic; rifamycin antibiotic; disinfecting agents and antiseptics	antibiotic efflux	Strict	84.4	100.00	k141_25743	6769	7098	1.847
OS13_1	OS13	0	Baseline	Baseline	yes	Mrx	3003839	macrolide phosphotransferase (MPH)	macrolide antibiotic	antibiotic inactivation	Perfect	100.0	100.00	k141_39988	19585	20823	24.424
OS13_1	OS13	0	Baseline	Baseline	yes	Mycobacterium tuberculosis rpoC mutations confer resistance to rifampicin	3004994	rifampicin resistant rpoC	rifamycin antibiotic	antibiotic target alteration	Strict	50.82	90.50	k141_16110	19361	22936	6.843
OS13_1	OS13	0	Baseline	Baseline	yes	Mycobacterium tuberculosis rpoC mutations confer resistance to rifampicin	3004994	rifampicin resistant rpoC	rifamycin antibiotic	antibiotic target alteration	Strict	51.98	94.07	k141_22723	8165	11881	20.81
OS13_1	OS13	0	Baseline	Baseline	yes	Mycobacterium tuberculosis rpoC mutations confer resistance to rifampicin	3004994	rifampicin resistant rpoC	rifamycin antibiotic	antibiotic target alteration	Strict	49.58	95.21	k141_1479	3	3764	2.83
OS13_1	OS13	0	Baseline	Baseline	yes	Mycobacterium tuberculosis rpoC mutations confer resistance to rifampicin	3004994	rifampicin resistant rpoC	rifamycin antibiotic	antibiotic target alteration	Strict	51.36	90.43	k141_42571	165828	169400	10.498
OS13_1	OS13	0	Baseline	Baseline	yes	Mycobacterium tuberculosis rpoC mutations confer resistance to rifampicin	3004994	rifampicin resistant rpoC	rifamycin antibiotic	antibiotic target alteration	Strict	49.77	91.19	k141_20417	168	3770	24.109
OS13_1	OS13	0	Baseline	Baseline	yes	Mycobacterium tuberculosis rpoC mutations confer resistance to rifampicin	3004994	rifampicin resistant rpoC	rifamycin antibiotic	antibiotic target alteration	Strict	52.68	91.11	k141_36884	42048	45647	9.119
OS13_1	OS13	0	Baseline	Baseline	yes	Mycobacterium tuberculosis rpoC mutations confer resistance to rifampicin	3004994	rifampicin resistant rpoC	rifamycin antibiotic	antibiotic target alteration	Strict	51.47	94.00	k141_24452	4021	7734	13.095
OS13_1	OS13	0	Baseline	Baseline	yes	Mycobacterium tuberculosis rpoC mutations confer resistance to rifampicin	3004994	rifampicin resistant rpoC	rifamycin antibiotic	antibiotic target alteration	Strict	49.85	113.37	k141_44275	4015	8493	49.223
OS13_1	OS13	0	Baseline	Baseline	yes	PmrF	3003578	pmr phosphoethanolamine transferase	peptide antibiotic	antibiotic target alteration	Strict	99.38	100.00	k141_24325	2567	3535	3.28
OS13_1	OS13	0	Baseline	Baseline	yes	TEM-1	3000873	TEM beta-lactamase	monobactam; cephalosporin; penicillin beta-lactam	antibiotic inactivation	Perfect	100.0	100.00	k141_39988	4632	5492	6.473
OS13_1	OS13	0	Baseline	Baseline	yes	acrD	3000491	resistance-nodulation-cell division (RND) antibiotic efflux pump	aminoglycoside antibiotic	antibiotic efflux	Strict	99.9	100.00	k141_30662	1082	4195	8.746
OS13_1	OS13	0	Baseline	Baseline	yes	bacA	3002986	undecaprenyl pyrophosphate related proteins	peptide antibiotic	antibiotic target alteration	Strict	99.27	100.00	k141_36810	23	844	17.295
OS13_1	OS13	0	Baseline	Baseline	yes	cpxA	3000830	resistance-nodulation-cell division (RND) antibiotic efflux pump	aminoglycoside antibiotic; aminocoumarin antibiotic	antibiotic efflux	Perfect	100.0	100.00	k141_20091	11598	12971	9.95
OS13_1	OS13	0	Baseline	Baseline	yes	dfrA17	3002860	trimethoprim resistant dihydrofolate reductase dfr	diaminopyrimidine antibiotic	antibiotic target replacement	Strict	99.36	126.75	k141_38325	601	1200	7.983
OS13_1	OS13	0	Baseline	Baseline	yes	dfrF	3002867	trimethoprim resistant dihydrofolate reductase dfr	diaminopyrimidine antibiotic	antibiotic target replacement	Perfect	100.0	100.00	k141_27978	106806	107300	6.421
OS13_1	OS13	0	Baseline	Baseline	yes	emrA	3000027	major facilitator superfamily (MFS) antibiotic efflux pump	fluoroquinolone antibiotic	antibiotic efflux	Strict	99.74	100.00	k141_48175	1512	2684	11.618
OS13_1	OS13	0	Baseline	Baseline	yes	emrB	3000074	major facilitator superfamily (MFS) antibiotic efflux pump	fluoroquinolone antibiotic	antibiotic efflux	Strict	99.8	97.27	k141_48175	2	1495	12.066
OS13_1	OS13	0	Baseline	Baseline	yes	emrK	3000206	major facilitator superfamily (MFS) antibiotic efflux pump	tetracycline antibiotic	antibiotic efflux	Perfect	100.0	110.26	k141_42	424	1587	1.945
OS13_1	OS13	0	Baseline	Baseline	yes	emrR	3000516	major facilitator superfamily (MFS) antibiotic efflux pump	fluoroquinolone antibiotic	antibiotic efflux	Perfect	100.0	100.00	k141_48175	2811	3341	7.257
OS13_1	OS13	0	Baseline	Baseline	yes	eptA	3003576	pmr phosphoethanolamine transferase	peptide antibiotic	antibiotic target alteration	Strict	99.63	100.00	k141_36653	7709	9352	5.999
OS13_1	OS13	0	Baseline	Baseline	yes	evgA	3000832	major facilitator superfamily (MFS) antibiotic efflux pump; resistance-nodulation-cell division (RND) antibiotic efflux pump	macrolide antibiotic; fluoroquinolone antibiotic; penicillin beta-lactam; tetracycline antibiotic	antibiotic efflux	Perfect	100.0	100.00	k141_42	2003	2617	1.628
OS13_1	OS13	0	Baseline	Baseline	yes	gadX	3000508	resistance-nodulation-cell division (RND) antibiotic efflux pump	macrolide antibiotic; fluoroquinolone antibiotic; penicillin beta-lactam	antibiotic efflux	Strict	98.43	92.70	k141_14475	578	1342	4.525
OS13_1	OS13	0	Baseline	Baseline	yes	kdpE	3003841	kdpDE	aminoglycoside antibiotic	antibiotic efflux	Strict	97.78	100.00	k141_49267	15	692	7.482
OS13_1	OS13	0	Baseline	Baseline	yes	kdpE	3003841	kdpDE	aminoglycoside antibiotic	antibiotic efflux	Strict	99.55	100.00	k141_7695	1585	2262	10.339
OS13_1	OS13	0	Baseline	Baseline	yes	leuO	3003843	major facilitator superfamily (MFS) antibiotic efflux pump	nucleoside antibiotic; disinfecting agents and antiseptics	antibiotic efflux	Strict	99.36	100.00	k141_25703	2359	3303	3.663
OS13_1	OS13	0	Baseline	Baseline	yes	marA	3000263	resistance-nodulation-cell division (RND) antibiotic efflux pump; General Bacterial Porin with reduced permeability to beta-lactams	fluoroquinolone antibiotic; monobactam; carbapenem; cephalosporin; glycylcycline; penicillin beta-lactam; tetracycline antibiotic; rifamycin antibiotic; phenicol antibiotic; disinfecting agents and antiseptics	antibiotic efflux; reduced permeability to antibiotic	Perfect	100.0	100.00	k141_31715	1181	1564	1.701
OS13_1	OS13	0	Baseline	Baseline	yes	mdtA	3000792	resistance-nodulation-cell division (RND) antibiotic efflux pump	aminocoumarin antibiotic	antibiotic efflux	Strict	99.04	100.00	k141_27490	3390	4637	13.502
OS13_1	OS13	0	Baseline	Baseline	yes	mdtC	3000794	resistance-nodulation-cell division (RND) antibiotic efflux pump	aminocoumarin antibiotic	antibiotic efflux	Strict	99.61	100.00	k141_34040	1342	4419	23.369
OS13_1	OS13	0	Baseline	Baseline	yes	mdtE	3000795	resistance-nodulation-cell division (RND) antibiotic efflux pump	macrolide antibiotic; fluoroquinolone antibiotic; penicillin beta-lactam	antibiotic efflux	Strict	99.74	100.00	k141_156	6513	7670	4.512
OS13_1	OS13	0	Baseline	Baseline	yes	mdtG	3001329	major facilitator superfamily (MFS) antibiotic efflux pump	phosphonic acid antibiotic	antibiotic efflux	Perfect	100.0	100.00	k141_11101	7047	8273	5.092
OS13_1	OS13	0	Baseline	Baseline	yes	mdtH	3001216	major facilitator superfamily (MFS) antibiotic efflux pump	fluoroquinolone antibiotic	antibiotic efflux	Strict	99.75	100.00	k141_21011	1882	3090	11.47
OS13_1	OS13	0	Baseline	Baseline	yes	mdtM	3001214	major facilitator superfamily (MFS) antibiotic efflux pump	fluoroquinolone antibiotic; lincosamide antibiotic; nucleoside antibiotic; phenicol antibiotic; disinfecting agents and antiseptics	antibiotic efflux	Strict	97.8	100.00	k141_3559	11104	12336	11.547
OS13_1	OS13	0	Baseline	Baseline	yes	mphA	3000316	macrolide phosphotransferase (MPH)	macrolide antibiotic	antibiotic inactivation	Perfect	100.0	100.00	k141_39988	20820	21725	22.732
OS13_1	OS13	0	Baseline	Baseline	yes	msbA	3003950	ATP-binding cassette (ABC) antibiotic efflux pump	nitroimidazole antibiotic	antibiotic efflux	Strict	99.83	100.00	k141_33282	1266	3014	4.792
OS13_1	OS13	0	Baseline	Baseline	yes	nimG	3007109	nitroimidazole reductase	nitroimidazole antibiotic	antibiotic inactivation	Strict	50.93	98.17	k141_50116	373	858	1.344
OS13_1	OS13	0	Baseline	Baseline	yes	nimJ	3007112	nitroimidazole reductase	nitroimidazole antibiotic	antibiotic inactivation	Strict	60.76	100.61	k141_2313	1018	1518	5.997
OS13_1	OS13	0	Baseline	Baseline	yes	qacJ	3007014	small multidrug resistance (SMR) antibiotic efflux pump	disinfecting agents and antiseptics	antibiotic efflux	Strict	35.0	98.13	k141_37918	594	911	2.054
OS13_1	OS13	0	Baseline	Baseline	yes	qacJ	3007014	small multidrug resistance (SMR) antibiotic efflux pump	disinfecting agents and antiseptics	antibiotic efflux	Strict	39.0	98.13	k141_25074	42854	43171	3.902
OS13_1	OS13	0	Baseline	Baseline	yes	rsmA	3005069	resistance-nodulation-cell division (RND) antibiotic efflux pump	fluoroquinolone antibiotic; diaminopyrimidine antibiotic; phenicol antibiotic	antibiotic efflux	Strict	85.25	100.00	k141_36718	10332	10517	2.575
OS13_1	OS13	0	Baseline	Baseline	yes	sul1	3000410	sulfonamide resistant sul	sulfonamide antibiotic	antibiotic target replacement	Perfect	100.0	100.00	k141_39988	14670	15509	20.008
OS13_1	OS13	0	Baseline	Baseline	yes	sul2	3000412	sulfonamide resistant sul	sulfonamide antibiotic	antibiotic target replacement	Perfect	100.0	100.00	k141_39886	1999	2814	19.343
OS13_1	OS13	0	Baseline	Baseline	yes	tet(32)	3000196	tetracycline-resistant ribosomal protection protein	tetracycline antibiotic	antibiotic target protection	Strict	98.98	46.17	k141_22413	2826	3713	2.256
OS13_1	OS13	0	Baseline	Baseline	yes	tet(32)	3000196	tetracycline-resistant ribosomal protection protein	tetracycline antibiotic	antibiotic target protection	Strict	86.38	100.31	k141_39883	2	1927	2.102
OS13_1	OS13	0	Baseline	Baseline	yes	tet(32)	3000196	tetracycline-resistant ribosomal protection protein	tetracycline antibiotic	antibiotic target protection	Strict	95.44	68.70	k141_25084	3	1319	3.967
OS13_1	OS13	0	Baseline	Baseline	yes	tet(40)	3000567	major facilitator superfamily (MFS) antibiotic efflux pump	tetracycline antibiotic	antibiotic efflux	Strict	99.51	101.48	k141_37005	300	1538	25.091
OS13_1	OS13	0	Baseline	Baseline	yes	tet(A)	3000165	major facilitator superfamily (MFS) antibiotic efflux pump	tetracycline antibiotic	antibiotic efflux	Strict	99.74	91.98	k141_39886	5850	7019	18.105
OS13_1	OS13	0	Baseline	Baseline	yes	tet(O)	3000190	tetracycline-resistant ribosomal protection protein	tetracycline antibiotic	antibiotic target protection	Strict	98.59	100.00	k141_22481	63	1982	33.586
OS13_1	OS13	0	Baseline	Baseline	yes	tet(Q)	3000191	tetracycline-resistant ribosomal protection protein	tetracycline antibiotic	antibiotic target protection	Strict	98.2	67.73	k141_23546	67	1401	1.174
OS13_1	OS13	0	Baseline	Baseline	yes	tet(Q)	3000191	tetracycline-resistant ribosomal protection protein	tetracycline antibiotic	antibiotic target protection	Strict	95.48	25.11	k141_42899	6682	7179	1.574
OS13_1	OS13	0	Baseline	Baseline	yes	tet(W)	3000194	tetracycline-resistant ribosomal protection protein	tetracycline antibiotic	antibiotic target protection	Strict	97.89	89.05	k141_28940	1	1710	59.773
OS13_1	OS13	0	Baseline	Baseline	yes	vanG	3002909	glycopeptide resistance gene cluster; Van ligase	glycopeptide antibiotic	antibiotic target alteration	Strict	52.34	71.92	k141_19083	1489	2241	1.677
OS13_1	OS13	0	Baseline	Baseline	yes	vanG	3002909	glycopeptide resistance gene cluster; Van ligase	glycopeptide antibiotic	antibiotic target alteration	Strict	38.23	104.30	k141_28783	6605	7699	3.618
OS13_1	OS13	0	Baseline	Baseline	yes	vanG	3002909	glycopeptide resistance gene cluster; Van ligase	glycopeptide antibiotic	antibiotic target alteration	Strict	38.87	106.02	k141_16109	1103	2215	31.57
OS13_1	OS13	0	Baseline	Baseline	yes	vanG	3002909	glycopeptide resistance gene cluster; Van ligase	glycopeptide antibiotic	antibiotic target alteration	Strict	40.79	104.01	k141_4041	570	1661	1.954
OS13_1	OS13	0	Baseline	Baseline	yes	vanG	3002909	glycopeptide resistance gene cluster; Van ligase	glycopeptide antibiotic	antibiotic target alteration	Strict	41.38	101.15	k141_48433	8623	9684	3.567
OS13_1	OS13	0	Baseline	Baseline	yes	vanG	3002909	glycopeptide resistance gene cluster; Van ligase	glycopeptide antibiotic	antibiotic target alteration	Strict	51.88	99.43	k141_1836	1169	2212	1.105
OS13_1	OS13	0	Baseline	Baseline	yes	vanG	3002909	glycopeptide resistance gene cluster; Van ligase	glycopeptide antibiotic	antibiotic target alteration	Strict	41.59	100.00	k141_2049	61938	62987	6.013
OS13_1	OS13	0	Baseline	Baseline	yes	vanG	3002909	glycopeptide resistance gene cluster; Van ligase	glycopeptide antibiotic	antibiotic target alteration	Strict	57.39	99.14	k141_37206	699	1739	1.673
OS13_1	OS13	0	Baseline	Baseline	yes	vanG	3002909	glycopeptide resistance gene cluster; Van ligase	glycopeptide antibiotic	antibiotic target alteration	Strict	38.38	104.01	k141_47345	60601	61692	13.417
OS13_1	OS13	0	Baseline	Baseline	yes	vanG	3002909	glycopeptide resistance gene cluster; Van ligase	glycopeptide antibiotic	antibiotic target alteration	Strict	39.94	105.73	k141_28368	5219	6328	11.572
OS13_1	OS13	0	Baseline	Baseline	yes	vanG	3002909	glycopeptide resistance gene cluster; Van ligase	glycopeptide antibiotic	antibiotic target alteration	Strict	57.88	100.29	k141_21981	986	2038	1.985
OS13_1	OS13	0	Baseline	Baseline	yes	vanG	3002909	glycopeptide resistance gene cluster; Van ligase	glycopeptide antibiotic	antibiotic target alteration	Strict	40.58	100.29	k141_22015	4421	5473	7.298
OS13_1	OS13	0	Baseline	Baseline	yes	vanH gene in vanF cluster	3002945	vanH; glycopeptide resistance gene cluster	glycopeptide antibiotic	antibiotic target alteration	Strict	38.29	101.86	k141_22794	986	1972	1.765
OS13_1	OS13	0	Baseline	Baseline	yes	vanH gene in vanO cluster	3002948	vanH; glycopeptide resistance gene cluster	glycopeptide antibiotic	antibiotic target alteration	Strict	41.47	93.71	k141_34575	3179	4165	9.882
OS13_1	OS13	0	Baseline	Baseline	yes	vanH gene in vanO cluster	3002948	vanH; glycopeptide resistance gene cluster	glycopeptide antibiotic	antibiotic target alteration	Strict	41.67	93.71	k141_43850	8009	8995	28.961
OS13_1	OS13	0	Baseline	Baseline	yes	vanH gene in vanO cluster	3002948	vanH; glycopeptide resistance gene cluster	glycopeptide antibiotic	antibiotic target alteration	Strict	41.85	94.57	k141_15864	60488	61483	10.426
OS13_1	OS13	0	Baseline	Baseline	yes	vanT gene in vanC cluster	3002970	glycopeptide resistance gene cluster; vanT	glycopeptide antibiotic	antibiotic target alteration	Strict	34.14	55.44	k141_8613	271	1434	1.833
OS13_1	OS13	0	Baseline	Baseline	yes	vanT gene in vanG cluster	3002972	glycopeptide resistance gene cluster; vanT	glycopeptide antibiotic	antibiotic target alteration	Strict	35.11	56.46	k141_38212	6926	8134	11.272
OS13_1	OS13	0	Baseline	Baseline	yes	vanT gene in vanG cluster	3002972	glycopeptide resistance gene cluster; vanT	glycopeptide antibiotic	antibiotic target alteration	Strict	35.37	56.18	k141_22407	102605	103807	14.17
OS13_1	OS13	0	Baseline	Baseline	yes	vanT gene in vanG cluster	3002972	glycopeptide resistance gene cluster; vanT	glycopeptide antibiotic	antibiotic target alteration	Strict	36.59	39.33	k141_38817	2	841	0.778
OS13_1	OS13	0	Baseline	Baseline	yes	vanT gene in vanG cluster	3002972	glycopeptide resistance gene cluster; vanT	glycopeptide antibiotic	antibiotic target alteration	Strict	46.24	64.47	k141_35951	2	1381	1.862
OS13_1	OS13	0	Baseline	Baseline	yes	vanT gene in vanG cluster	3002972	glycopeptide resistance gene cluster; vanT	glycopeptide antibiotic	antibiotic target alteration	Strict	37.14	52.81	k141_26604	725	1855	1.347
OS13_1	OS13	0	Baseline	Baseline	yes	vanT gene in vanG cluster	3002972	glycopeptide resistance gene cluster; vanT	glycopeptide antibiotic	antibiotic target alteration	Strict	40.0	88.20	k141_1836	2958	4841	1.733
OS13_1	OS13	0	Baseline	Baseline	yes	vanT gene in vanG cluster	3002972	glycopeptide resistance gene cluster; vanT	glycopeptide antibiotic	antibiotic target alteration	Strict	42.34	81.32	k141_46229	1761	3500	2.39
OS13_1	OS13	0	Baseline	Baseline	yes	vanT gene in vanG cluster	3002972	glycopeptide resistance gene cluster; vanT	glycopeptide antibiotic	antibiotic target alteration	Strict	39.04	55.06	k141_11198	23281	24459	4.118
OS13_1	OS13	0	Baseline	Baseline	yes	vanT gene in vanG cluster	3002972	glycopeptide resistance gene cluster; vanT	glycopeptide antibiotic	antibiotic target alteration	Strict	33.33	54.92	k141_20740	3927	5102	1.796
OS13_1	OS13	0	Baseline	Baseline	yes	vanT gene in vanG cluster	3002972	glycopeptide resistance gene cluster; vanT	glycopeptide antibiotic	antibiotic target alteration	Strict	36.67	68.54	k141_30426	1	1467	1.128
OS13_1	OS13	0	Baseline	Baseline	yes	vanT gene in vanG cluster	3002972	glycopeptide resistance gene cluster; vanT	glycopeptide antibiotic	antibiotic target alteration	Strict	34.93	50.00	k141_34509	1078	2145	1.162
OS13_1	OS13	0	Baseline	Baseline	yes	vanT gene in vanG cluster	3002972	glycopeptide resistance gene cluster; vanT	glycopeptide antibiotic	antibiotic target alteration	Strict	39.36	54.49	k141_2678	560	1726	1.306
OS13_1	OS13	0	Baseline	Baseline	yes	vanT gene in vanG cluster	3002972	glycopeptide resistance gene cluster; vanT	glycopeptide antibiotic	antibiotic target alteration	Strict	38.21	54.35	k141_50429	2178	3341	2.001
OS13_1	OS13	0	Baseline	Baseline	yes	vanT gene in vanG cluster	3002972	glycopeptide resistance gene cluster; vanT	glycopeptide antibiotic	antibiotic target alteration	Strict	40.0	52.53	k141_50460	2197	3321	14.088
OS13_1	OS13	0	Baseline	Baseline	yes	vanT gene in vanG cluster	3002972	glycopeptide resistance gene cluster; vanT	glycopeptide antibiotic	antibiotic target alteration	Strict	43.79	73.03	k141_43654	1	1560	1.075
OS13_1	OS13	0	Baseline	Baseline	yes	vanT gene in vanG cluster	3002972	glycopeptide resistance gene cluster; vanT	glycopeptide antibiotic	antibiotic target alteration	Strict	43.1	51.12	k141_47458	2	1096	1.193
OS13_1	OS13	0	Baseline	Baseline	yes	vanT gene in vanG cluster	3002972	glycopeptide resistance gene cluster; vanT	glycopeptide antibiotic	antibiotic target alteration	Strict	34.31	54.49	k141_43933	10699	11865	6.436
OS13_1	OS13	0	Baseline	Baseline	yes	vanT gene in vanG cluster	3002972	glycopeptide resistance gene cluster; vanT	glycopeptide antibiotic	antibiotic target alteration	Strict	37.0	55.34	k141_21987	13398	14582	33.051
OS13_1	OS13	0	Baseline	Baseline	yes	vanT gene in vanG cluster	3002972	glycopeptide resistance gene cluster; vanT	glycopeptide antibiotic	antibiotic target alteration	Strict	34.97	49.44	k141_22015	6240	7298	6.702
OS13_1	OS13	0	Baseline	Baseline	yes	vanW gene in vanB cluster	3002964	vanW; glycopeptide resistance gene cluster	glycopeptide antibiotic	antibiotic target alteration	Strict	39.34	98.18	k141_37485	2041	2853	1.901
OS13_1	OS13	0	Baseline	Baseline	yes	vanW gene in vanG cluster	3002965	vanW; glycopeptide resistance gene cluster	glycopeptide antibiotic	antibiotic target alteration	Strict	50.37	95.02	k141_28839	1	804	1.137
OS13_1	OS13	0	Baseline	Baseline	yes	vanW gene in vanG cluster	3002965	vanW; glycopeptide resistance gene cluster	glycopeptide antibiotic	antibiotic target alteration	Strict	32.11	162.99	k141_10031	207432	208808	4.395
OS13_1	OS13	0	Baseline	Baseline	yes	vanW gene in vanG cluster	3002965	vanW; glycopeptide resistance gene cluster	glycopeptide antibiotic	antibiotic target alteration	Strict	32.47	95.02	k141_20417	25925	26728	25.67
OS13_1	OS13	0	Baseline	Baseline	yes	vanW gene in vanI cluster	3003724	vanW; glycopeptide resistance gene cluster	glycopeptide antibiotic	antibiotic target alteration	Strict	37.71	125.74	k141_792	1214	2620	2.584
OS13_1	OS13	0	Baseline	Baseline	yes	vanW gene in vanI cluster	3003724	vanW; glycopeptide resistance gene cluster	glycopeptide antibiotic	antibiotic target alteration	Strict	38.06	133.51	k141_10150	3187	4683	4.145
OS13_1	OS13	0	Baseline	Baseline	yes	vanW gene in vanI cluster	3003724	vanW; glycopeptide resistance gene cluster	glycopeptide antibiotic	antibiotic target alteration	Strict	46.77	130.83	k141_1340	27871	29337	14.677
OS13_1	OS13	0	Baseline	Baseline	yes	vanW gene in vanI cluster	3003724	vanW; glycopeptide resistance gene cluster	glycopeptide antibiotic	antibiotic target alteration	Strict	38.65	138.61	k141_48878	16	1569	1.737
OS13_1	OS13	0	Baseline	Baseline	yes	vanW gene in vanI cluster	3003724	vanW; glycopeptide resistance gene cluster	glycopeptide antibiotic	antibiotic target alteration	Strict	39.32	134.58	k141_33339	9828	11336	27.008
OS13_1	OS13	0	Baseline	Baseline	yes	vanW gene in vanI cluster	3003724	vanW; glycopeptide resistance gene cluster	glycopeptide antibiotic	antibiotic target alteration	Strict	38.57	173.99	k141_2008	255	2204	2.345
OS13_1	OS13	0	Baseline	Baseline	yes	vanW gene in vanI cluster	3003724	vanW; glycopeptide resistance gene cluster	glycopeptide antibiotic	antibiotic target alteration	Strict	32.84	143.97	k141_12026	5747	7360	3.561
OS13_1	OS13	0	Baseline	Baseline	yes	vanW gene in vanI cluster	3003724	vanW; glycopeptide resistance gene cluster	glycopeptide antibiotic	antibiotic target alteration	Strict	39.06	152.01	k141_31536	111242	112945	4.203
OS13_1	OS13	0	Baseline	Baseline	yes	vanW gene in vanI cluster	3003724	vanW; glycopeptide resistance gene cluster	glycopeptide antibiotic	antibiotic target alteration	Strict	35.68	120.11	k141_47480	2	1348	2.166
OS13_1	OS13	0	Baseline	Baseline	yes	vanW gene in vanI cluster	3003724	vanW; glycopeptide resistance gene cluster	glycopeptide antibiotic	antibiotic target alteration	Strict	32.86	135.92	k141_47480	1454	2977	1.771
OS13_1	OS13	0	Baseline	Baseline	yes	vanW gene in vanI cluster	3003724	vanW; glycopeptide resistance gene cluster	glycopeptide antibiotic	antibiotic target alteration	Strict	37.67	129.49	k141_25044	12	1460	1.112
OS13_1	OS13	0	Baseline	Baseline	yes	vanW gene in vanI cluster	3003724	vanW; glycopeptide resistance gene cluster	glycopeptide antibiotic	antibiotic target alteration	Strict	29.93	179.09	k141_44235	4125	6131	6.14
OS13_1	OS13	0	Baseline	Baseline	yes	vanXY gene in vanG cluster	3003069	glycopeptide resistance gene cluster; vanXY	glycopeptide antibiotic	antibiotic target alteration	Strict	45.2	98.43	k141_1836	2209	2961	1.503
OS13_1	OS13	0	Baseline	Baseline	yes	vanXY gene in vanG cluster	3003069	glycopeptide resistance gene cluster; vanXY	glycopeptide antibiotic	antibiotic target alteration	Strict	48.54	92.13	k141_37206	1	702	1.954
OS13_1	OS13	0	Baseline	Baseline	yes	vanXY gene in vanG cluster	3003069	glycopeptide resistance gene cluster; vanXY	glycopeptide antibiotic	antibiotic target alteration	Strict	40.76	94.88	k141_21981	2035	2760	2.399
OS13_1	OS13	0	Baseline	Baseline	yes	vanXY gene in vanG cluster	3003069	glycopeptide resistance gene cluster; vanXY	glycopeptide antibiotic	antibiotic target alteration	Strict	43.39	101.18	k141_22015	5470	6243	6.835
OS13_1	OS13	0	Baseline	Baseline	yes	vanY gene in vanB cluster	3002956	vanY; glycopeptide resistance gene cluster	glycopeptide antibiotic	antibiotic target alteration	Strict	55.35	60.82	k141_38467	56140	56631	3.451
OS13_1	OS13	0	Baseline	Baseline	yes	vanY gene in vanB cluster	3002956	vanY; glycopeptide resistance gene cluster	glycopeptide antibiotic	antibiotic target alteration	Strict	53.85	107.46	k141_25863	1350	2216	2.21
OS13_1	OS13	0	Baseline	Baseline	yes	vanY gene in vanB cluster	3002956	vanY; glycopeptide resistance gene cluster	glycopeptide antibiotic	antibiotic target alteration	Strict	29.01	102.99	k141_4538	167504	168334	14.487
OS13_1	OS13	0	Baseline	Baseline	yes	vanY gene in vanB cluster	3002956	vanY; glycopeptide resistance gene cluster	glycopeptide antibiotic	antibiotic target alteration	Strict	31.87	116.79	k141_42600	1181	2122	1.063
OS13_1	OS13	0	Baseline	Baseline	yes	vanY gene in vanB cluster	3002956	vanY; glycopeptide resistance gene cluster	glycopeptide antibiotic	antibiotic target alteration	Strict	45.05	104.48	k141_43246	26712	27554	6.275
OS13_1	OS13	0	Baseline	Baseline	yes	vanY gene in vanB cluster	3002956	vanY; glycopeptide resistance gene cluster	glycopeptide antibiotic	antibiotic target alteration	Strict	52.81	92.91	k141_5786	31657	32406	44.992
OS13_1	OS13	0	Baseline	Baseline	yes	vanY gene in vanB cluster	3002956	vanY; glycopeptide resistance gene cluster	glycopeptide antibiotic	antibiotic target alteration	Strict	30.41	98.51	k141_15436	58972	59766	3.642
OS13_1	OS13	0	Baseline	Baseline	yes	vanY gene in vanB cluster	3002956	vanY; glycopeptide resistance gene cluster	glycopeptide antibiotic	antibiotic target alteration	Strict	40.71	84.33	k141_12580	982	1659	1.477
OS13_1	OS13	0	Baseline	Baseline	yes	vanY gene in vanF cluster	3002958	vanY; glycopeptide resistance gene cluster	glycopeptide antibiotic	antibiotic target alteration	Strict	34.62	92.15	k141_7591	94987	95799	14.353
OS13_1	OS13	0	Baseline	Baseline	yes	vanY gene in vanF cluster	3002958	vanY; glycopeptide resistance gene cluster	glycopeptide antibiotic	antibiotic target alteration	Strict	33.85	89.76	k141_2585	3	794	1.154
OS13_1	OS13	0	Baseline	Baseline	yes	vanY gene in vanM cluster	3002961	vanY; glycopeptide resistance gene cluster	glycopeptide antibiotic	antibiotic target alteration	Strict	36.6	89.27	k141_19025	38922	39548	5.521
OS13_2	OS13	1	After administration	After administration	yes	APH(3'')-Ib	3002639	APH(3'')	aminoglycoside antibiotic	antibiotic inactivation	Strict	99.63	100.00	k141_12475	1176	1979	23.336
OS13_2	OS13	1	After administration	After administration	yes	APH(6)-Id	3002660	APH(6)	aminoglycoside antibiotic	antibiotic inactivation	Strict	99.28	100.00	k141_12475	1979	2815	26.76
OS13_2	OS13	1	After administration	After administration	yes	AcrE	3000499	resistance-nodulation-cell division (RND) antibiotic efflux pump	fluoroquinolone antibiotic; cephalosporin; penicillin beta-lactam	antibiotic efflux	Strict	98.7	100.00	k141_48474	8725	9882	13.544
OS13_2	OS13	1	After administration	After administration	yes	AcrF	3000502	resistance-nodulation-cell division (RND) antibiotic efflux pump	fluoroquinolone antibiotic; cephalosporin; penicillin beta-lactam	antibiotic efflux	Strict	99.23	100.00	k141_48474	5609	8713	14.717
OS13_2	OS13	1	After administration	After administration	yes	AcrS	3000656	resistance-nodulation-cell division (RND) antibiotic efflux pump	fluoroquinolone antibiotic; cephalosporin; glycylcycline; penicillin beta-lactam; tetracycline antibiotic; rifamycin antibiotic; phenicol antibiotic; disinfecting agents and antiseptics	antibiotic efflux	Strict	98.64	100.00	k141_48474	10281	10943	14.49
OS13_2	OS13	1	After administration	After administration	yes	ArnT	3005053	pmr phosphoethanolamine transferase	peptide antibiotic	antibiotic target alteration	Strict	63.88	99.82	k141_58170	12996	14648	13.437
OS13_2	OS13	1	After administration	After administration	yes	CRP	3000518	resistance-nodulation-cell division (RND) antibiotic efflux pump	macrolide antibiotic; fluoroquinolone antibiotic; penicillin beta-lactam	antibiotic efflux	Strict	99.52	100.00	k141_34247	15149	15781	13.877
OS13_2	OS13	1	After administration	After administration	yes	CTX-M-27	3001889	CTX-M beta-lactamase	carbapenem; cephalosporin; penicillin beta-lactam	antibiotic inactivation	Perfect	100.0	100.00	k141_59560	571	1446	16.419
OS13_2	OS13	1	After administration	After administration	yes	CfxA4	3003005	CfxA beta-lactamase	cephalosporin	antibiotic inactivation	Strict	99.69	100.00	k141_28131	8297	9262	3.434
OS13_2	OS13	1	After administration	After administration	yes	DHA-1	3002132	DHA beta-lactamase	cephalosporin	antibiotic inactivation	Perfect	100.0	100.00	k141_56062	5261	6400	19.158
OS13_2	OS13	1	After administration	After administration	yes	EC-8	3006881	EC beta-lactamase	cephalosporin	antibiotic inactivation	Strict	98.14	100.00	k141_8301	14945	16078	14.626
OS13_2	OS13	1	After administration	After administration	yes	ErmB	3000375	Erm 23S ribosomal RNA methyltransferase	macrolide antibiotic; lincosamide antibiotic; streptogramin antibiotic; streptogramin A antibiotic; streptogramin B antibiotic	antibiotic target alteration	Strict	98.78	98.79	k141_4218	54	791	19.166
OS13_2	OS13	1	After administration	After administration	yes	ErmX	3000596	Erm 23S ribosomal RNA methyltransferase	macrolide antibiotic; lincosamide antibiotic; streptogramin antibiotic; streptogramin A antibiotic; streptogramin B antibiotic	antibiotic target alteration	Strict	89.79	100.00	k141_43302	312	1166	456.105
OS13_2	OS13	1	After administration	After administration	yes	Escherichia coli AcrAB-TolC with MarR mutations conferring resistance to ciprofloxacin and tetracycline	3003378	resistance-nodulation-cell division (RND) antibiotic efflux pump	fluoroquinolone antibiotic; cephalosporin; glycylcycline; penicillin beta-lactam; tetracycline antibiotic; rifamycin antibiotic; phenicol antibiotic; disinfecting agents and antiseptics	antibiotic target alteration; antibiotic efflux	Strict	97.92	100.00	k141_42531	182238	182672	9.7
OS13_2	OS13	1	After administration	After administration	yes	Escherichia coli acrA	3004043	resistance-nodulation-cell division (RND) antibiotic efflux pump	fluoroquinolone antibiotic; cephalosporin; glycylcycline; penicillin beta-lactam; tetracycline antibiotic; rifamycin antibiotic; phenicol antibiotic; disinfecting agents and antiseptics	antibiotic efflux	Strict	99.75	100.00	k141_45747	22480	23673	15.091
OS13_2	OS13	1	After administration	After administration	yes	Escherichia coli cyaA with mutation conferring resistance to fosfomycin	3003900	antibiotic-resistant cya adenylate cyclase	phosphonic acid antibiotic	antibiotic target alteration	Strict	99.29	100.00	k141_15632	11314	13860	16.118
OS13_2	OS13	1	After administration	After administration	yes	Escherichia coli gyrA conferring resistance to fluoroquinolones	3003294	fluoroquinolone resistant gyrA	fluoroquinolone antibiotic	antibiotic target alteration	Strict	97.26	100.00	k141_37687	3710	6337	13.188
OS13_2	OS13	1	After administration	After administration	yes	Escherichia coli mdfA	3001328	major facilitator superfamily (MFS) antibiotic efflux pump	tetracycline antibiotic; phenicol antibiotic; disinfecting agents and antiseptics	antibiotic efflux	Strict	96.59	100.00	k141_8133	43560	44792	13.021
OS13_2	OS13	1	After administration	After administration	yes	Escherichia coli parC conferring resistance to fluoroquinolones	3003308	fluoroquinolone resistant parC	fluoroquinolone antibiotic	antibiotic target alteration	Strict	99.87	100.00	k141_44072	23784	26042	14.802
OS13_2	OS13	1	After administration	After administration	yes	Escherichia coli soxR with mutation conferring antibiotic resistance	3003381	ATP-binding cassette (ABC) antibiotic efflux pump; major facilitator superfamily (MFS) antibiotic efflux pump; resistance-nodulation-cell division (RND) antibiotic efflux pump	fluoroquinolone antibiotic; cephalosporin; glycylcycline; penicillin beta-lactam; tetracycline antibiotic; rifamycin antibiotic; phenicol antibiotic; disinfecting agents and antiseptics	antibiotic target alteration; antibiotic efflux	Strict	98.7	100.00	k141_21001	77244	77708	13.64
OS13_2	OS13	1	After administration	After administration	yes	Escherichia coli soxS with mutation conferring antibiotic resistance	3003511	ATP-binding cassette (ABC) antibiotic efflux pump; major facilitator superfamily (MFS) antibiotic efflux pump; resistance-nodulation-cell division (RND) antibiotic efflux pump; General Bacterial Porin with reduced permeability to beta-lactams	fluoroquinolone antibiotic; monobactam; carbapenem; cephalosporin; glycylcycline; penicillin beta-lactam; tetracycline antibiotic; rifamycin antibiotic; phenicol antibiotic; disinfecting agents and antiseptics	antibiotic target alteration; antibiotic efflux; reduced permeability to antibiotic	Strict	100.0	100.00	k141_21001	77794	78117	10.156
OS13_2	OS13	1	After administration	After administration	yes	H-NS	3000676	major facilitator superfamily (MFS) antibiotic efflux pump; resistance-nodulation-cell division (RND) antibiotic efflux pump	macrolide antibiotic; fluoroquinolone antibiotic; cephalosporin; penicillin beta-lactam; tetracycline antibiotic	antibiotic efflux	Perfect	100.0	100.00	k141_37503	16265	16678	11.025
OS13_2	OS13	1	After administration	After administration	yes	Haemophilus influenzae PBP3 conferring resistance to beta-lactam antibiotics	3004446	Penicillin-binding protein mutations conferring resistance to beta-lactam antibiotics	cephalosporin; penicillin beta-lactam	antibiotic target alteration	Strict	53.11	96.39	k141_39747	22987	24753	13.937
OS13_2	OS13	1	After administration	After administration	yes	Klebsiella pneumoniae KpnE	3004580	small multidrug resistance (SMR) antibiotic efflux pump	macrolide antibiotic; aminoglycoside antibiotic; cephalosporin; tetracycline antibiotic; peptide antibiotic; rifamycin antibiotic; disinfecting agents and antiseptics	antibiotic efflux	Strict	81.36	100.83	k141_42531	142985	143350	9.571
OS13_2	OS13	1	After administration	After administration	yes	Klebsiella pneumoniae KpnF	3004583	small multidrug resistance (SMR) antibiotic efflux pump	macrolide antibiotic; aminoglycoside antibiotic; cephalosporin; tetracycline antibiotic; peptide antibiotic; rifamycin antibiotic; disinfecting agents and antiseptics	antibiotic efflux	Strict	84.4	100.00	k141_42531	143337	143666	9.57
OS13_2	OS13	1	After administration	After administration	yes	Mrx	3003839	macrolide phosphotransferase (MPH)	macrolide antibiotic	antibiotic inactivation	Perfect	100.0	100.00	k141_56062	12892	14130	18.57
OS13_2	OS13	1	After administration	After administration	yes	Mycobacterium tuberculosis rpoC mutations confer resistance to rifampicin	3004994	rifampicin resistant rpoC	rifamycin antibiotic	antibiotic target alteration	Strict	47.72	92.86	k141_160	1988	5656	2.741
OS13_2	OS13	1	After administration	After administration	yes	Mycobacterium tuberculosis rpoC mutations confer resistance to rifampicin	3004994	rifampicin resistant rpoC	rifamycin antibiotic	antibiotic target alteration	Strict	49.73	92.17	k141_11601	28703	32344	6.507
OS13_2	OS13	1	After administration	After administration	yes	Mycobacterium tuberculosis rpoC mutations confer resistance to rifampicin	3004994	rifampicin resistant rpoC	rifamycin antibiotic	antibiotic target alteration	Strict	52.76	89.67	k141_13151	1	3540	4.865
OS13_2	OS13	1	After administration	After administration	yes	Mycobacterium tuberculosis rpoC mutations confer resistance to rifampicin	3004994	rifampicin resistant rpoC	rifamycin antibiotic	antibiotic target alteration	Strict	51.12	93.62	k141_16323	40354	44052	14.284
OS13_2	OS13	1	After administration	After administration	yes	Mycobacterium tuberculosis rpoC mutations confer resistance to rifampicin	3004994	rifampicin resistant rpoC	rifamycin antibiotic	antibiotic target alteration	Strict	51.21	95.90	k141_1778	27388	31176	23.022
OS13_2	OS13	1	After administration	After administration	yes	Mycobacterium tuberculosis rpoC mutations confer resistance to rifampicin	3004994	rifampicin resistant rpoC	rifamycin antibiotic	antibiotic target alteration	Strict	46.06	97.72	k141_6038	65820	69680	4.351
OS13_2	OS13	1	After administration	After administration	yes	Mycobacterium tuberculosis rpoC mutations confer resistance to rifampicin	3004994	rifampicin resistant rpoC	rifamycin antibiotic	antibiotic target alteration	Strict	49.85	113.37	k141_2843	15268	19746	41.581
OS13_2	OS13	1	After administration	After administration	yes	Mycobacterium tuberculosis rpoC mutations confer resistance to rifampicin	3004994	rifampicin resistant rpoC	rifamycin antibiotic	antibiotic target alteration	Strict	51.6	92.78	k141_59121	591	4256	5.422
OS13_2	OS13	1	After administration	After administration	yes	PmrF	3003578	pmr phosphoethanolamine transferase	peptide antibiotic	antibiotic target alteration	Strict	99.69	100.00	k141_58170	9159	10127	10.106
OS13_2	OS13	1	After administration	After administration	yes	TEM-1	3000873	TEM beta-lactamase	monobactam; cephalosporin; penicillin beta-lactam	antibiotic inactivation	Perfect	100.0	100.00	k141_2883	556	1416	3.421
OS13_2	OS13	1	After administration	After administration	yes	YojI	3003952	ATP-binding cassette (ABC) antibiotic efflux pump	peptide antibiotic	antibiotic efflux	Strict	98.72	100.00	k141_27557	75715	77358	13.575
OS13_2	OS13	1	After administration	After administration	yes	acrB	3000216	resistance-nodulation-cell division (RND) antibiotic efflux pump	fluoroquinolone antibiotic; cephalosporin; glycylcycline; penicillin beta-lactam; tetracycline antibiotic; rifamycin antibiotic; phenicol antibiotic; disinfecting agents and antiseptics	antibiotic efflux	Strict	99.9	100.00	k141_45747	23696	26845	14.895
OS13_2	OS13	1	After administration	After administration	yes	acrD	3000491	resistance-nodulation-cell division (RND) antibiotic efflux pump	aminoglycoside antibiotic	antibiotic efflux	Strict	99.9	100.00	k141_27407	44726	47839	14.326
OS13_2	OS13	1	After administration	After administration	yes	bacA	3002986	undecaprenyl pyrophosphate related proteins	peptide antibiotic	antibiotic target alteration	Strict	99.27	100.00	k141_15244	31363	32184	13.85
OS13_2	OS13	1	After administration	After administration	yes	baeR	3000828	resistance-nodulation-cell division (RND) antibiotic efflux pump	aminoglycoside antibiotic; aminocoumarin antibiotic	antibiotic efflux	Strict	96.23	100.00	k141_39740	16285	17007	12.37
OS13_2	OS13	1	After administration	After administration	yes	cpxA	3000830	resistance-nodulation-cell division (RND) antibiotic efflux pump	aminoglycoside antibiotic; aminocoumarin antibiotic	antibiotic efflux	Perfect	100.0	100.00	k141_37740	17226	18599	16.456
OS13_2	OS13	1	After administration	After administration	yes	dfrA17	3002860	trimethoprim resistant dihydrofolate reductase dfr	diaminopyrimidine antibiotic	antibiotic target replacement	Strict	99.36	126.75	k141_28165	602	1201	11.146
OS13_2	OS13	1	After administration	After administration	yes	dfrF	3002867	trimethoprim resistant dihydrofolate reductase dfr	diaminopyrimidine antibiotic	antibiotic target replacement	Perfect	100.0	100.00	k141_31214	20395	20889	35.223
OS13_2	OS13	1	After administration	After administration	yes	emrA	3000027	major facilitator superfamily (MFS) antibiotic efflux pump	fluoroquinolone antibiotic	antibiotic efflux	Strict	99.74	100.00	k141_1871	17272	18444	15.045
OS13_2	OS13	1	After administration	After administration	yes	emrB	3000074	major facilitator superfamily (MFS) antibiotic efflux pump	fluoroquinolone antibiotic	antibiotic efflux	Perfect	100.0	100.00	k141_1871	15717	17255	15.347
OS13_2	OS13	1	After administration	After administration	yes	emrK	3000206	major facilitator superfamily (MFS) antibiotic efflux pump	tetracycline antibiotic	antibiotic efflux	Perfect	100.0	110.26	k141_43288	1818	2981	11.057
OS13_2	OS13	1	After administration	After administration	yes	emrR	3000516	major facilitator superfamily (MFS) antibiotic efflux pump	fluoroquinolone antibiotic	antibiotic efflux	Perfect	100.0	100.00	k141_1871	18571	19101	10.945
OS13_2	OS13	1	After administration	After administration	yes	emrY	3000254	major facilitator superfamily (MFS) antibiotic efflux pump	tetracycline antibiotic	antibiotic efflux	Strict	99.8	100.00	k141_43288	280	1818	11.984
OS13_2	OS13	1	After administration	After administration	yes	eptA	3003576	pmr phosphoethanolamine transferase	peptide antibiotic	antibiotic target alteration	Strict	99.63	100.00	k141_21001	27116	28759	16.19
OS13_2	OS13	1	After administration	After administration	yes	evgA	3000832	major facilitator superfamily (MFS) antibiotic efflux pump; resistance-nodulation-cell division (RND) antibiotic efflux pump	macrolide antibiotic; fluoroquinolone antibiotic; penicillin beta-lactam; tetracycline antibiotic	antibiotic efflux	Perfect	100.0	100.00	k141_43288	3397	4011	10.442
OS13_2	OS13	1	After administration	After administration	yes	evgS	3000833	major facilitator superfamily (MFS) antibiotic efflux pump; resistance-nodulation-cell division (RND) antibiotic efflux pump	macrolide antibiotic; fluoroquinolone antibiotic; penicillin beta-lactam; tetracycline antibiotic	antibiotic efflux	Strict	97.66	100.00	k141_43288	4016	7609	12.966
OS13_2	OS13	1	After administration	After administration	yes	gadX	3000508	resistance-nodulation-cell division (RND) antibiotic efflux pump	macrolide antibiotic; fluoroquinolone antibiotic; penicillin beta-lactam	antibiotic efflux	Strict	93.43	100.00	k141_39726	50672	51496	13.221
OS13_2	OS13	1	After administration	After administration	yes	kdpE	3003841	kdpDE	aminoglycoside antibiotic	antibiotic efflux	Strict	99.11	100.00	k141_23864	7613	8287	12.502
OS13_2	OS13	1	After administration	After administration	yes	leuO	3003843	major facilitator superfamily (MFS) antibiotic efflux pump	nucleoside antibiotic; disinfecting agents and antiseptics	antibiotic efflux	Strict	99.36	100.00	k141_39747	30855	31799	14.547
OS13_2	OS13	1	After administration	After administration	yes	marA	3000263	resistance-nodulation-cell division (RND) antibiotic efflux pump; General Bacterial Porin with reduced permeability to beta-lactams	fluoroquinolone antibiotic; monobactam; carbapenem; cephalosporin; glycylcycline; penicillin beta-lactam; tetracycline antibiotic; rifamycin antibiotic; phenicol antibiotic; disinfecting agents and antiseptics	antibiotic efflux; reduced permeability to antibiotic	Perfect	100.0	100.00	k141_42531	181834	182217	9.191
OS13_2	OS13	1	After administration	After administration	yes	mdtA	3000792	resistance-nodulation-cell division (RND) antibiotic efflux pump	aminocoumarin antibiotic	antibiotic efflux	Strict	99.04	100.00	k141_39740	26020	27267	12.099
OS13_2	OS13	1	After administration	After administration	yes	mdtB	3000793	resistance-nodulation-cell division (RND) antibiotic efflux pump	aminocoumarin antibiotic	antibiotic efflux	Strict	99.52	100.00	k141_39740	22898	26020	12.993
OS13_2	OS13	1	After administration	After administration	yes	mdtC	3000794	resistance-nodulation-cell division (RND) antibiotic efflux pump	aminocoumarin antibiotic	antibiotic efflux	Strict	99.71	100.00	k141_39740	19820	22897	12.993
OS13_2	OS13	1	After administration	After administration	yes	mdtE	3000795	resistance-nodulation-cell division (RND) antibiotic efflux pump	macrolide antibiotic; fluoroquinolone antibiotic; penicillin beta-lactam	antibiotic efflux	Strict	99.74	100.00	k141_39726	44917	46074	16.042
OS13_2	OS13	1	After administration	After administration	yes	mdtF	3000796	resistance-nodulation-cell division (RND) antibiotic efflux pump	macrolide antibiotic; fluoroquinolone antibiotic; penicillin beta-lactam	antibiotic efflux	Perfect	100.0	100.00	k141_39726	46099	49212	15.459
OS13_2	OS13	1	After administration	After administration	yes	mdtG	3001329	major facilitator superfamily (MFS) antibiotic efflux pump	phosphonic acid antibiotic	antibiotic efflux	Perfect	100.0	100.00	k141_57361	54519	55745	11.939
OS13_2	OS13	1	After administration	After administration	yes	mdtH	3001216	major facilitator superfamily (MFS) antibiotic efflux pump	fluoroquinolone antibiotic	antibiotic efflux	Perfect	100.0	100.00	k141_57361	44680	45888	13.433
OS13_2	OS13	1	After administration	After administration	yes	mdtM	3001214	major facilitator superfamily (MFS) antibiotic efflux pump	fluoroquinolone antibiotic; lincosamide antibiotic; nucleoside antibiotic; phenicol antibiotic; disinfecting agents and antiseptics	antibiotic efflux	Strict	98.04	100.00	k141_6286	14088	15320	14.506
OS13_2	OS13	1	After administration	After administration	yes	mdtN	3003548	major facilitator superfamily (MFS) antibiotic efflux pump	nucleoside antibiotic; disinfecting agents and antiseptics	antibiotic efflux	Strict	99.13	100.00	k141_21001	51427	52458	15.506
OS13_2	OS13	1	After administration	After administration	yes	mdtO	3003549	major facilitator superfamily (MFS) antibiotic efflux pump	nucleoside antibiotic; disinfecting agents and antiseptics	antibiotic efflux	Strict	98.39	100.00	k141_21001	52458	54509	16.192
OS13_2	OS13	1	After administration	After administration	yes	mdtP	3003550	major facilitator superfamily (MFS) antibiotic efflux pump	nucleoside antibiotic; disinfecting agents and antiseptics	antibiotic efflux	Strict	98.36	100.00	k141_21001	54506	55972	15.575
OS13_2	OS13	1	After administration	After administration	yes	mef(H)	3007047	major facilitator superfamily (MFS) antibiotic efflux pump	macrolide antibiotic	antibiotic efflux	Strict	68.81	106.42	k141_49662	2551	2901	1.058
OS13_2	OS13	1	After administration	After administration	yes	mphA	3000316	macrolide phosphotransferase (MPH)	macrolide antibiotic	antibiotic inactivation	Perfect	100.0	100.00	k141_56062	14127	15032	23.169
OS13_2	OS13	1	After administration	After administration	yes	msbA	3003950	ATP-binding cassette (ABC) antibiotic efflux pump	nitroimidazole antibiotic	antibiotic efflux	Perfect	100.0	100.00	k141_21835	6201	7949	12.412
OS13_2	OS13	1	After administration	After administration	yes	nimJ	3007112	nitroimidazole reductase	nitroimidazole antibiotic	antibiotic inactivation	Strict	60.13	100.61	k141_12670	652	1152	6.886
OS13_2	OS13	1	After administration	After administration	yes	qacG	3007015	small multidrug resistance (SMR) antibiotic efflux pump	disinfecting agents and antiseptics	antibiotic efflux	Strict	48.11	101.87	k141_11681	8033	8362	2.493
OS13_2	OS13	1	After administration	After administration	yes	qacG	3007015	small multidrug resistance (SMR) antibiotic efflux pump	disinfecting agents and antiseptics	antibiotic efflux	Strict	48.11	99.07	k141_2461	6752	7072	2.645
OS13_2	OS13	1	After administration	After administration	yes	qacJ	3007014	small multidrug resistance (SMR) antibiotic efflux pump	disinfecting agents and antiseptics	antibiotic efflux	Strict	37.86	101.87	k141_34543	323	652	7.72
OS13_2	OS13	1	After administration	After administration	yes	qacJ	3007014	small multidrug resistance (SMR) antibiotic efflux pump	disinfecting agents and antiseptics	antibiotic efflux	Strict	44.19	81.31	k141_38813	8000	8263	0.603
OS13_2	OS13	1	After administration	After administration	yes	qacJ	3007014	small multidrug resistance (SMR) antibiotic efflux pump	disinfecting agents and antiseptics	antibiotic efflux	Strict	35.0	98.13	k141_32055	519	836	3.004
OS13_2	OS13	1	After administration	After administration	yes	qacJ	3007014	small multidrug resistance (SMR) antibiotic efflux pump	disinfecting agents and antiseptics	antibiotic efflux	Strict	39.0	98.13	k141_13752	13036	13353	2.837
OS13_2	OS13	1	After administration	After administration	yes	rsmA	3005069	resistance-nodulation-cell division (RND) antibiotic efflux pump	fluoroquinolone antibiotic; diaminopyrimidine antibiotic; phenicol antibiotic	antibiotic efflux	Strict	85.25	100.00	k141_1871	11414	11599	6.278
OS13_2	OS13	1	After administration	After administration	yes	sdrM	3007013	major facilitator superfamily (MFS) antibiotic efflux pump	fluoroquinolone antibiotic; disinfecting agents and antiseptics	antibiotic efflux	Strict	33.73	108.72	k141_19891	2901	4361	1.853
OS13_2	OS13	1	After administration	After administration	yes	sdrM	3007013	major facilitator superfamily (MFS) antibiotic efflux pump	fluoroquinolone antibiotic; disinfecting agents and antiseptics	antibiotic efflux	Strict	35.07	109.40	k141_48566	16006	17475	5.109
OS13_2	OS13	1	After administration	After administration	yes	sul1	3000410	sulfonamide resistant sul	sulfonamide antibiotic	antibiotic target replacement	Perfect	100.0	100.00	k141_56062	7977	8816	19.556
OS13_2	OS13	1	After administration	After administration	yes	sul2	3000412	sulfonamide resistant sul	sulfonamide antibiotic	antibiotic target replacement	Perfect	100.0	100.00	k141_12475	300	1115	30.017
OS13_2	OS13	1	After administration	After administration	yes	tet(32)	3000196	tetracycline-resistant ribosomal protection protein	tetracycline antibiotic	antibiotic target protection	Strict	84.25	68.39	k141_4403	1	1314	2.222
OS13_2	OS13	1	After administration	After administration	yes	tet(32)	3000196	tetracycline-resistant ribosomal protection protein	tetracycline antibiotic	antibiotic target protection	Strict	98.75	100.00	k141_50070	5283	7202	25.017
OS13_2	OS13	1	After administration	After administration	yes	tet(A)	3000165	major facilitator superfamily (MFS) antibiotic efflux pump	tetracycline antibiotic	antibiotic efflux	Strict	99.74	91.98	k141_12475	4127	5296	26.81
OS13_2	OS13	1	After administration	After administration	yes	tet(O)	3000190	tetracycline-resistant ribosomal protection protein	tetracycline antibiotic	antibiotic target protection	Strict	99.06	100.00	k141_1479	386	2305	58.272
OS13_2	OS13	1	After administration	After administration	yes	tet(Q)	3000191	tetracycline-resistant ribosomal protection protein	tetracycline antibiotic	antibiotic target protection	Strict	96.9	75.19	k141_6070	183	1667	2.716
OS13_2	OS13	1	After administration	After administration	yes	tet(Q)	3000191	tetracycline-resistant ribosomal protection protein	tetracycline antibiotic	antibiotic target protection	Strict	99.25	40.64	k141_36433	1258	2058	2.385
OS13_2	OS13	1	After administration	After administration	yes	tet(W)	3000194	tetracycline-resistant ribosomal protection protein	tetracycline antibiotic	antibiotic target protection	Strict	96.08	100.00	k141_28496	142502	144421	56.379
OS13_2	OS13	1	After administration	After administration	yes	ugd	3003577	pmr phosphoethanolamine transferase	peptide antibiotic	antibiotic target alteration	Strict	99.48	100.00	k141_56315	51635	52801	10.597
OS13_2	OS13	1	After administration	After administration	yes	vanD	3000005	glycopeptide resistance gene cluster; Van ligase	glycopeptide antibiotic	antibiotic target alteration	Strict	79.59	100.00	k141_35840	10356	11387	3.086
OS13_2	OS13	1	After administration	After administration	yes	vanG	3002909	glycopeptide resistance gene cluster; Van ligase	glycopeptide antibiotic	antibiotic target alteration	Strict	38.38	104.01	k141_34407	7024	8115	2.26
OS13_2	OS13	1	After administration	After administration	yes	vanG	3002909	glycopeptide resistance gene cluster; Van ligase	glycopeptide antibiotic	antibiotic target alteration	Strict	41.59	100.00	k141_19683	6949	7998	1.896
OS13_2	OS13	1	After administration	After administration	yes	vanG	3002909	glycopeptide resistance gene cluster; Van ligase	glycopeptide antibiotic	antibiotic target alteration	Strict	57.51	100.00	k141_50774	371	1420	2.174
OS13_2	OS13	1	After administration	After administration	yes	vanG	3002909	glycopeptide resistance gene cluster; Van ligase	glycopeptide antibiotic	antibiotic target alteration	Strict	38.23	104.30	k141_32107	33613	34707	13.378
OS13_2	OS13	1	After administration	After administration	yes	vanG	3002909	glycopeptide resistance gene cluster; Van ligase	glycopeptide antibiotic	antibiotic target alteration	Strict	47.04	101.72	k141_58407	10694	11761	3.33
OS13_2	OS13	1	After administration	After administration	yes	vanG	3002909	glycopeptide resistance gene cluster; Van ligase	glycopeptide antibiotic	antibiotic target alteration	Strict	40.58	100.29	k141_18407	100	1152	1.84
OS13_2	OS13	1	After administration	After administration	yes	vanG	3002909	glycopeptide resistance gene cluster; Van ligase	glycopeptide antibiotic	antibiotic target alteration	Strict	57.88	100.29	k141_11195	2137	3189	2.067
OS13_2	OS13	1	After administration	After administration	yes	vanH gene in vanD cluster	3002944	vanH; glycopeptide resistance gene cluster	glycopeptide antibiotic	antibiotic target alteration	Strict	79.57	100.00	k141_35840	11380	12351	3.44
OS13_2	OS13	1	After administration	After administration	yes	vanH gene in vanO cluster	3002948	vanH; glycopeptide resistance gene cluster	glycopeptide antibiotic	antibiotic target alteration	Strict	42.9	93.14	k141_37930	3650	4630	3.679
OS13_2	OS13	1	After administration	After administration	yes	vanH gene in vanO cluster	3002948	vanH; glycopeptide resistance gene cluster	glycopeptide antibiotic	antibiotic target alteration	Strict	41.85	94.57	k141_54302	662	1657	1.812
OS13_2	OS13	1	After administration	After administration	yes	vanH gene in vanO cluster	3002948	vanH; glycopeptide resistance gene cluster	glycopeptide antibiotic	antibiotic target alteration	Strict	45.27	71.43	k141_3032	1	753	1.797
OS13_2	OS13	1	After administration	After administration	yes	vanH gene in vanO cluster	3002948	vanH; glycopeptide resistance gene cluster	glycopeptide antibiotic	antibiotic target alteration	Strict	40.33	94.29	k141_52285	669	1661	1.042
OS13_2	OS13	1	After administration	After administration	yes	vanR gene in vanD cluster	3002923	glycopeptide resistance gene cluster; vanR	glycopeptide antibiotic	antibiotic target alteration	Strict	91.27	98.71	k141_35840	14684	15373	2.346
OS13_2	OS13	1	After administration	After administration	yes	vanT gene in vanG cluster	3002972	glycopeptide resistance gene cluster; vanT	glycopeptide antibiotic	antibiotic target alteration	Strict	48.11	52.81	k141_52627	216	1346	1.924
OS13_2	OS13	1	After administration	After administration	yes	vanT gene in vanG cluster	3002972	glycopeptide resistance gene cluster; vanT	glycopeptide antibiotic	antibiotic target alteration	Strict	33.15	55.62	k141_53048	8981	10171	2.518
OS13_2	OS13	1	After administration	After administration	yes	vanT gene in vanG cluster	3002972	glycopeptide resistance gene cluster; vanT	glycopeptide antibiotic	antibiotic target alteration	Strict	34.6	53.51	k141_53488	5878	7023	4.353
OS13_2	OS13	1	After administration	After administration	yes	vanT gene in vanG cluster	3002972	glycopeptide resistance gene cluster; vanT	glycopeptide antibiotic	antibiotic target alteration	Strict	32.46	48.60	k141_53754	48608	49648	4.41
OS13_2	OS13	1	After administration	After administration	yes	vanT gene in vanG cluster	3002972	glycopeptide resistance gene cluster; vanT	glycopeptide antibiotic	antibiotic target alteration	Strict	36.44	50.42	k141_4941	1753	2829	1.848
OS13_2	OS13	1	After administration	After administration	yes	vanT gene in vanG cluster	3002972	glycopeptide resistance gene cluster; vanT	glycopeptide antibiotic	antibiotic target alteration	Strict	37.03	54.49	k141_1569	39656	40822	17.396
OS13_2	OS13	1	After administration	After administration	yes	vanT gene in vanG cluster	3002972	glycopeptide resistance gene cluster; vanT	glycopeptide antibiotic	antibiotic target alteration	Strict	35.03	54.49	k141_50580	26623	27789	11.165
OS13_2	OS13	1	After administration	After administration	yes	vanT gene in vanG cluster	3002972	glycopeptide resistance gene cluster; vanT	glycopeptide antibiotic	antibiotic target alteration	Strict	35.09	54.78	k141_39116	2019	3191	2.194
OS13_2	OS13	1	After administration	After administration	yes	vanT gene in vanG cluster	3002972	glycopeptide resistance gene cluster; vanT	glycopeptide antibiotic	antibiotic target alteration	Strict	39.05	45.65	k141_39133	1	975	2.205
OS13_2	OS13	1	After administration	After administration	yes	vanT gene in vanG cluster	3002972	glycopeptide resistance gene cluster; vanT	glycopeptide antibiotic	antibiotic target alteration	Strict	32.88	52.67	k141_35741	7939	9066	6.634
OS13_2	OS13	1	After administration	After administration	yes	vanT gene in vanG cluster	3002972	glycopeptide resistance gene cluster; vanT	glycopeptide antibiotic	antibiotic target alteration	Strict	34.38	58.85	k141_58332	2999	4258	4.465
OS13_2	OS13	1	After administration	After administration	yes	vanT gene in vanG cluster	3002972	glycopeptide resistance gene cluster; vanT	glycopeptide antibiotic	antibiotic target alteration	Strict	35.04	53.09	k141_24643	4560	5696	3.244
OS13_2	OS13	1	After administration	After administration	yes	vanT gene in vanG cluster	3002972	glycopeptide resistance gene cluster; vanT	glycopeptide antibiotic	antibiotic target alteration	Strict	54.64	28.23	k141_9617	3	608	1.708
OS13_2	OS13	1	After administration	After administration	yes	vanT gene in vanG cluster	3002972	glycopeptide resistance gene cluster; vanT	glycopeptide antibiotic	antibiotic target alteration	Strict	41.51	54.49	k141_58407	9531	10697	3.502
OS13_2	OS13	1	After administration	After administration	yes	vanT gene in vanG cluster	3002972	glycopeptide resistance gene cluster; vanT	glycopeptide antibiotic	antibiotic target alteration	Strict	38.21	54.35	k141_51300	1236	2399	3.078
OS13_2	OS13	1	After administration	After administration	yes	vanT gene in vanG cluster	3002972	glycopeptide resistance gene cluster; vanT	glycopeptide antibiotic	antibiotic target alteration	Strict	34.97	54.49	k141_2418	583	1749	1.91
OS13_2	OS13	1	After administration	After administration	yes	vanT gene in vanG cluster	3002972	glycopeptide resistance gene cluster; vanT	glycopeptide antibiotic	antibiotic target alteration	Strict	31.78	54.63	k141_55601	2960	4129	8.007
OS13_2	OS13	1	After administration	After administration	yes	vanT gene in vanG cluster	3002972	glycopeptide resistance gene cluster; vanT	glycopeptide antibiotic	antibiotic target alteration	Strict	35.37	56.18	k141_6428	2456	3658	2.537
OS13_2	OS13	1	After administration	After administration	yes	vanT gene in vanG cluster	3002972	glycopeptide resistance gene cluster; vanT	glycopeptide antibiotic	antibiotic target alteration	Strict	35.64	53.79	k141_21917	2219	3370	2.05
OS13_2	OS13	1	After administration	After administration	yes	vanT gene in vanG cluster	3002972	glycopeptide resistance gene cluster; vanT	glycopeptide antibiotic	antibiotic target alteration	Strict	34.97	49.44	k141_18407	1919	2977	2.305
OS13_2	OS13	1	After administration	After administration	yes	vanT gene in vanG cluster	3002972	glycopeptide resistance gene cluster; vanT	glycopeptide antibiotic	antibiotic target alteration	Strict	34.54	57.44	k141_18506	3	1232	1.704
OS13_2	OS13	1	After administration	After administration	yes	vanT gene in vanG cluster	3002972	glycopeptide resistance gene cluster; vanT	glycopeptide antibiotic	antibiotic target alteration	Strict	39.19	66.29	k141_11195	3	1418	2.174
OS13_2	OS13	1	After administration	After administration	yes	vanU gene in vanG cluster	3004253	glycopeptide resistance gene cluster; vanU	glycopeptide antibiotic	antibiotic target alteration	Strict	80.6	93.33	k141_13500	2296	2508	4.111
OS13_2	OS13	1	After administration	After administration	yes	vanW gene in vanB cluster	3002964	vanW; glycopeptide resistance gene cluster	glycopeptide antibiotic	antibiotic target alteration	Strict	39.34	98.18	k141_35852	118	930	2.872
OS13_2	OS13	1	After administration	After administration	yes	vanW gene in vanG cluster	3002965	vanW; glycopeptide resistance gene cluster	glycopeptide antibiotic	antibiotic target alteration	Strict	32.11	162.99	k141_2477	162	1538	1.099
OS13_2	OS13	1	After administration	After administration	yes	vanW gene in vanG cluster	3002965	vanW; glycopeptide resistance gene cluster	glycopeptide antibiotic	antibiotic target alteration	Strict	36.47	99.29	k141_59053	57725	58564	4.328
OS13_2	OS13	1	After administration	After administration	yes	vanW gene in vanI cluster	3003724	vanW; glycopeptide resistance gene cluster	glycopeptide antibiotic	antibiotic target alteration	Strict	40.94	88.74	k141_41506	60	1055	2.318
OS13_2	OS13	1	After administration	After administration	yes	vanW gene in vanI cluster	3003724	vanW; glycopeptide resistance gene cluster	glycopeptide antibiotic	antibiotic target alteration	Strict	35.2	134.85	k141_26786	1	1512	1.755
OS13_2	OS13	1	After administration	After administration	yes	vanW gene in vanI cluster	3003724	vanW; glycopeptide resistance gene cluster	glycopeptide antibiotic	antibiotic target alteration	Strict	38.1	173.46	k141_38986	1463	3406	2.457
OS13_2	OS13	1	After administration	After administration	yes	vanW gene in vanI cluster	3003724	vanW; glycopeptide resistance gene cluster	glycopeptide antibiotic	antibiotic target alteration	Strict	28.57	142.09	k141_54900	3691	5283	3.015
OS13_2	OS13	1	After administration	After administration	yes	vanW gene in vanI cluster	3003724	vanW; glycopeptide resistance gene cluster	glycopeptide antibiotic	antibiotic target alteration	Strict	33.78	149.60	k141_21238	100	1776	2.848
OS13_2	OS13	1	After administration	After administration	yes	vanW gene in vanI cluster	3003724	vanW; glycopeptide resistance gene cluster	glycopeptide antibiotic	antibiotic target alteration	Strict	31.88	138.07	k141_2237	72763	74310	5.572
OS13_2	OS13	1	After administration	After administration	yes	vanW gene in vanI cluster	3003724	vanW; glycopeptide resistance gene cluster	glycopeptide antibiotic	antibiotic target alteration	Strict	32.05	48.79	k141_21525	1500	2048	2.175
OS13_2	OS13	1	After administration	After administration	yes	vanW gene in vanI cluster	3003724	vanW; glycopeptide resistance gene cluster	glycopeptide antibiotic	antibiotic target alteration	Strict	44.67	41.02	k141_2657	7244	7705	9.018
OS13_2	OS13	1	After administration	After administration	yes	vanW gene in vanI cluster	3003724	vanW; glycopeptide resistance gene cluster	glycopeptide antibiotic	antibiotic target alteration	Strict	38.06	133.51	k141_21998	8640	10136	4.414
OS13_2	OS13	1	After administration	After administration	yes	vanW gene in vanI cluster	3003724	vanW; glycopeptide resistance gene cluster	glycopeptide antibiotic	antibiotic target alteration	Strict	39.78	127.61	k141_59728	2367	3797	1.947
OS13_2	OS13	1	After administration	After administration	yes	vanW gene in vanI cluster	3003724	vanW; glycopeptide resistance gene cluster	glycopeptide antibiotic	antibiotic target alteration	Strict	40.0	138.61	k141_11151	3236	4789	4.081
OS13_2	OS13	1	After administration	After administration	yes	vanX gene in vanD cluster	3003070	vanX; glycopeptide resistance gene cluster	glycopeptide antibiotic	antibiotic target alteration	Strict	87.62	100.00	k141_57241	581	1189	1.438
OS13_2	OS13	1	After administration	After administration	yes	vanX gene in vanD cluster	3003070	vanX; glycopeptide resistance gene cluster	glycopeptide antibiotic	antibiotic target alteration	Strict	86.63	100.50	k141_35840	9742	10353	2.732
OS13_2	OS13	1	After administration	After administration	yes	vanXY gene in vanG cluster	3003069	glycopeptide resistance gene cluster; vanXY	glycopeptide antibiotic	antibiotic target alteration	Strict	44.18	98.43	k141_50774	1398	2150	1.586
OS13_2	OS13	1	After administration	After administration	yes	vanXY gene in vanG cluster	3003069	glycopeptide resistance gene cluster; vanXY	glycopeptide antibiotic	antibiotic target alteration	Strict	43.39	101.18	k141_18407	1149	1922	2.674
OS13_2	OS13	1	After administration	After administration	yes	vanXY gene in vanG cluster	3003069	glycopeptide resistance gene cluster; vanXY	glycopeptide antibiotic	antibiotic target alteration	Strict	41.18	94.88	k141_11195	1415	2140	2.12
OS13_2	OS13	1	After administration	After administration	yes	vanY gene in vanA cluster	3002955	vanY; glycopeptide resistance gene cluster	glycopeptide antibiotic	antibiotic target alteration	Strict	39.58	108.25	k141_39486	45925	46911	3.845
OS13_2	OS13	1	After administration	After administration	yes	vanY gene in vanB cluster	3002956	vanY; glycopeptide resistance gene cluster	glycopeptide antibiotic	antibiotic target alteration	Strict	32.8	147.76	k141_52627	1369	2559	1.315
OS13_2	OS13	1	After administration	After administration	yes	vanY gene in vanB cluster	3002956	vanY; glycopeptide resistance gene cluster	glycopeptide antibiotic	antibiotic target alteration	Strict	32.19	154.85	k141_4086	3999	5246	1.871
OS13_2	OS13	1	After administration	After administration	yes	vanY gene in vanB cluster	3002956	vanY; glycopeptide resistance gene cluster	glycopeptide antibiotic	antibiotic target alteration	Strict	45.05	104.48	k141_45315	10074	10916	2.361
OS13_2	OS13	1	After administration	After administration	yes	vanY gene in vanB cluster	3002956	vanY; glycopeptide resistance gene cluster	glycopeptide antibiotic	antibiotic target alteration	Strict	49.16	87.31	k141_551	455	1159	2.673
OS13_2	OS13	1	After administration	After administration	yes	vanY gene in vanB cluster	3002956	vanY; glycopeptide resistance gene cluster	glycopeptide antibiotic	antibiotic target alteration	Strict	29.01	102.99	k141_49245	59	889	2.331
OS13_2	OS13	1	After administration	After administration	yes	vanY gene in vanB cluster	3002956	vanY; glycopeptide resistance gene cluster	glycopeptide antibiotic	antibiotic target alteration	Strict	46.8	120.52	k141_24683	7130	8101	2.157
OS13_2	OS13	1	After administration	After administration	yes	vanY gene in vanB cluster	3002956	vanY; glycopeptide resistance gene cluster	glycopeptide antibiotic	antibiotic target alteration	Strict	62.5	34.33	k141_6190	2	280	1.807
OS13_2	OS13	1	After administration	After administration	yes	vanY gene in vanB cluster	3002956	vanY; glycopeptide resistance gene cluster	glycopeptide antibiotic	antibiotic target alteration	Strict	48.21	44.40	k141_36571	801	1160	0.59
OS13_2	OS13	1	After administration	After administration	yes	vanY gene in vanB cluster	3002956	vanY; glycopeptide resistance gene cluster	glycopeptide antibiotic	antibiotic target alteration	Strict	43.01	98.88	k141_36733	661	1458	1.563
OS13_2	OS13	1	After administration	After administration	yes	vanY gene in vanB cluster	3002956	vanY; glycopeptide resistance gene cluster	glycopeptide antibiotic	antibiotic target alteration	Strict	35.97	78.73	k141_29790	4530	5165	1.752
OS13_2	OS13	1	After administration	After administration	yes	vanY gene in vanB cluster	3002956	vanY; glycopeptide resistance gene cluster	glycopeptide antibiotic	antibiotic target alteration	Strict	39.13	98.13	k141_40734	1872	2663	1.843
OS13_2	OS13	1	After administration	After administration	yes	vanY gene in vanB cluster	3002956	vanY; glycopeptide resistance gene cluster	glycopeptide antibiotic	antibiotic target alteration	Strict	42.76	147.76	k141_33675	20866	22056	4.679
OS13_2	OS13	1	After administration	After administration	yes	vanY gene in vanD cluster	3002957	vanY; glycopeptide resistance gene cluster	glycopeptide antibiotic	antibiotic target alteration	Strict	83.76	173.19	k141_37994	1	717	1.332
OS13_2	OS13	1	After administration	After administration	yes	vanY gene in vanD cluster	3002957	vanY; glycopeptide resistance gene cluster	glycopeptide antibiotic	antibiotic target alteration	Strict	33.33	256.52	k141_54149	12334	13398	3.763
OS13_2	OS13	1	After administration	After administration	yes	vanY gene in vanD cluster	3002957	vanY; glycopeptide resistance gene cluster	glycopeptide antibiotic	antibiotic target alteration	Strict	38.46	253.62	k141_35840	12371	13423	3.377
OS13_2	OS13	1	After administration	After administration	yes	vanY gene in vanF cluster	3002958	vanY; glycopeptide resistance gene cluster	glycopeptide antibiotic	antibiotic target alteration	Strict	34.62	92.15	k141_23262	2207	3019	2.252
OS13_2	OS13	1	After administration	After administration	yes	vanY gene in vanF cluster	3002958	vanY; glycopeptide resistance gene cluster	glycopeptide antibiotic	antibiotic target alteration	Strict	37.02	62.80	k141_24467	37487	38041	4.256
OS13_2	OS13	1	After administration	After administration	yes	vanY gene in vanF cluster	3002958	vanY; glycopeptide resistance gene cluster	glycopeptide antibiotic	antibiotic target alteration	Strict	37.14	63.82	k141_16846	4093	4656	14.069
OS13_2	OS13	1	After administration	After administration	yes	vanY gene in vanF cluster	3002958	vanY; glycopeptide resistance gene cluster	glycopeptide antibiotic	antibiotic target alteration	Strict	34.22	119.45	k141_39486	47124	48176	3.553
OS13_2	OS13	1	After administration	After administration	yes	vanY gene in vanF cluster	3002958	vanY; glycopeptide resistance gene cluster	glycopeptide antibiotic	antibiotic target alteration	Strict	40.82	62.12	k141_36729	2206	2754	2.03
OS13_2	OS13	1	After administration	After administration	yes	vanY gene in vanG cluster	3002959	vanY; glycopeptide resistance gene cluster	glycopeptide antibiotic	antibiotic target alteration	Strict	29.21	134.41	k141_15569	7780	8907	3.105
OS13_2	OS13	1	After administration	After administration	yes	vanY gene in vanG cluster	3002959	vanY; glycopeptide resistance gene cluster	glycopeptide antibiotic	antibiotic target alteration	Strict	40.44	98.92	k141_35880	103509	104339	22.194
OS13_2	OS13	1	After administration	After administration	yes	vanY gene in vanM cluster	3002961	vanY; glycopeptide resistance gene cluster	glycopeptide antibiotic	antibiotic target alteration	Strict	36.93	80.69	k141_424	517	1083	16.428
OS13_2	OS13	1	After administration	After administration	yes	vanY gene in vanM cluster	3002961	vanY; glycopeptide resistance gene cluster	glycopeptide antibiotic	antibiotic target alteration	Strict	40.57	78.54	k141_55099	5240	5791	3.077
OS13_3	OS13	2	After 1 month	After 1 month	yes	AAC(6')-Ie-APH(2'')-Ia bifunctional protein	3002597	aminoglycoside bifunctional resistance protein	aminoglycoside antibiotic	antibiotic inactivation	Perfect	100.0	100.00	k141_6582	104476	105915	14.255
OS13_3	OS13	2	After 1 month	After 1 month	yes	APH(3'')-Ib	3002639	APH(3'')	aminoglycoside antibiotic	antibiotic inactivation	Strict	99.63	100.00	k141_35072	1176	1979	70.732
OS13_3	OS13	2	After 1 month	After 1 month	yes	APH(3')-IIIa	3002647	APH(3')	aminoglycoside antibiotic	antibiotic inactivation	Strict	99.62	100.00	k141_35783	6530	7324	4.382
OS13_3	OS13	2	After 1 month	After 1 month	yes	APH(6)-Id	3002660	APH(6)	aminoglycoside antibiotic	antibiotic inactivation	Strict	99.28	100.00	k141_35072	1979	2815	70.31
OS13_3	OS13	2	After 1 month	After 1 month	yes	AcrE	3000499	resistance-nodulation-cell division (RND) antibiotic efflux pump	fluoroquinolone antibiotic; cephalosporin; penicillin beta-lactam	antibiotic efflux	Strict	98.7	100.00	k141_54858	9066	10223	31.088
OS13_3	OS13	2	After 1 month	After 1 month	yes	AcrF	3000502	resistance-nodulation-cell division (RND) antibiotic efflux pump	fluoroquinolone antibiotic; cephalosporin; penicillin beta-lactam	antibiotic efflux	Strict	99.23	100.00	k141_54858	5950	9054	32.247
OS13_3	OS13	2	After 1 month	After 1 month	yes	AcrS	3000656	resistance-nodulation-cell division (RND) antibiotic efflux pump	fluoroquinolone antibiotic; cephalosporin; glycylcycline; penicillin beta-lactam; tetracycline antibiotic; rifamycin antibiotic; phenicol antibiotic; disinfecting agents and antiseptics	antibiotic efflux	Strict	98.64	100.00	k141_54858	10622	11284	27.303
OS13_3	OS13	2	After 1 month	After 1 month	yes	ArnT	3005053	pmr phosphoethanolamine transferase	peptide antibiotic	antibiotic target alteration	Strict	63.88	99.82	k141_44223	10504	12156	19.97
OS13_3	OS13	2	After 1 month	After 1 month	yes	Bifidobacterium adolescentis rpoB mutants conferring resistance to rifampicin	3004480	rifamycin-resistant beta-subunit of RNA polymerase (rpoB)	rifamycin antibiotic	antibiotic target alteration; antibiotic target replacement	Strict	98.48	100.00	k141_16420	45819	49379	41.828
OS13_3	OS13	2	After 1 month	After 1 month	yes	Bifidobacterium adolescentis rpoB mutants conferring resistance to rifampicin	3004480	rifamycin-resistant beta-subunit of RNA polymerase (rpoB)	rifamycin antibiotic	antibiotic target alteration; antibiotic target replacement	Strict	92.65	100.08	k141_53778	84083	87646	71.645
OS13_3	OS13	2	After 1 month	After 1 month	yes	CRP	3000518	resistance-nodulation-cell division (RND) antibiotic efflux pump	macrolide antibiotic; fluoroquinolone antibiotic; penicillin beta-lactam	antibiotic efflux	Strict	99.52	100.00	k141_22361	12804	13436	25.117
OS13_3	OS13	2	After 1 month	After 1 month	yes	CTX-M-27	3001889	CTX-M beta-lactamase	carbapenem; cephalosporin; penicillin beta-lactam	antibiotic inactivation	Perfect	100.0	100.00	k141_58781	571	1446	47.061
OS13_3	OS13	2	After 1 month	After 1 month	yes	Campylobacter coli chloramphenicol acetyltransferase	3004454	chloramphenicol acetyltransferase (CAT)	phenicol antibiotic	antibiotic inactivation	Strict	96.14	100.00	k141_25079	201	824	1.779
OS13_3	OS13	2	After 1 month	After 1 month	yes	CblA-1	3002999	CblA beta-lactamase	cephalosporin	antibiotic inactivation	Strict	99.32	100.00	k141_16493	66069	66959	31.644
OS13_3	OS13	2	After 1 month	After 1 month	yes	CfxA2	3003002	CfxA beta-lactamase	cephalosporin	antibiotic inactivation	Perfect	100.0	100.00	k141_33630	106737	107702	18.598
OS13_3	OS13	2	After 1 month	After 1 month	yes	DHA-1	3002132	DHA beta-lactamase	cephalosporin	antibiotic inactivation	Perfect	100.0	100.00	k141_57399	5261	6400	38.035
OS13_3	OS13	2	After 1 month	After 1 month	yes	EC-8	3006881	EC beta-lactamase	cephalosporin	antibiotic inactivation	Strict	98.14	100.00	k141_31053	48950	50083	28.884
OS13_3	OS13	2	After 1 month	After 1 month	yes	ErmB	3000375	Erm 23S ribosomal RNA methyltransferase	macrolide antibiotic; lincosamide antibiotic; streptogramin antibiotic; streptogramin A antibiotic; streptogramin B antibiotic	antibiotic target alteration	Strict	98.76	97.58	k141_16698	1	729	55.941
OS13_3	OS13	2	After 1 month	After 1 month	yes	ErmF	3000498	Erm 23S ribosomal RNA methyltransferase	macrolide antibiotic; lincosamide antibiotic; streptogramin antibiotic; streptogramin A antibiotic; streptogramin B antibiotic	antibiotic target alteration	Strict	98.5	100.00	k141_26637	8048	8848	4.371
OS13_3	OS13	2	After 1 month	After 1 month	yes	ErmX	3000596	Erm 23S ribosomal RNA methyltransferase	macrolide antibiotic; lincosamide antibiotic; streptogramin antibiotic; streptogramin A antibiotic; streptogramin B antibiotic	antibiotic target alteration	Strict	89.79	100.00	k141_1625	312	1166	292.695
OS13_3	OS13	2	After 1 month	After 1 month	yes	Escherichia coli AcrAB-TolC with MarR mutations conferring resistance to ciprofloxacin and tetracycline	3003378	resistance-nodulation-cell division (RND) antibiotic efflux pump	fluoroquinolone antibiotic; cephalosporin; glycylcycline; penicillin beta-lactam; tetracycline antibiotic; rifamycin antibiotic; phenicol antibiotic; disinfecting agents and antiseptics	antibiotic target alteration; antibiotic efflux	Strict	97.92	100.00	k141_29238	455680	456114	17.392
OS13_3	OS13	2	After 1 month	After 1 month	yes	Escherichia coli acrA	3004043	resistance-nodulation-cell division (RND) antibiotic efflux pump	fluoroquinolone antibiotic; cephalosporin; glycylcycline; penicillin beta-lactam; tetracycline antibiotic; rifamycin antibiotic; phenicol antibiotic; disinfecting agents and antiseptics	antibiotic efflux	Strict	99.75	100.00	k141_29538	107667	108860	27.233
OS13_3	OS13	2	After 1 month	After 1 month	yes	Escherichia coli cyaA with mutation conferring resistance to fosfomycin	3003900	antibiotic-resistant cya adenylate cyclase	phosphonic acid antibiotic	antibiotic target alteration	Strict	99.29	100.00	k141_17485	44270	46816	31.513
OS13_3	OS13	2	After 1 month	After 1 month	yes	Escherichia coli gyrA conferring resistance to fluoroquinolones	3003294	fluoroquinolone resistant gyrA	fluoroquinolone antibiotic	antibiotic target alteration	Strict	97.26	100.00	k141_44223	46807	49434	25.655
OS13_3	OS13	2	After 1 month	After 1 month	yes	Escherichia coli mdfA	3001328	major facilitator superfamily (MFS) antibiotic efflux pump	tetracycline antibiotic; phenicol antibiotic; disinfecting agents and antiseptics	antibiotic efflux	Strict	96.59	100.00	k141_1912	120139	121371	24.155
OS13_3	OS13	2	After 1 month	After 1 month	yes	Escherichia coli parC conferring resistance to fluoroquinolones	3003308	fluoroquinolone resistant parC	fluoroquinolone antibiotic	antibiotic target alteration	Strict	99.87	100.00	k141_54858	252254	254512	32.431
OS13_3	OS13	2	After 1 month	After 1 month	yes	Escherichia coli soxR with mutation conferring antibiotic resistance	3003381	ATP-binding cassette (ABC) antibiotic efflux pump; major facilitator superfamily (MFS) antibiotic efflux pump; resistance-nodulation-cell division (RND) antibiotic efflux pump	fluoroquinolone antibiotic; cephalosporin; glycylcycline; penicillin beta-lactam; tetracycline antibiotic; rifamycin antibiotic; phenicol antibiotic; disinfecting agents and antiseptics	antibiotic target alteration; antibiotic efflux	Strict	98.7	100.00	k141_36560	77066	77530	28.022
OS13_3	OS13	2	After 1 month	After 1 month	yes	Escherichia coli soxS with mutation conferring antibiotic resistance	3003511	ATP-binding cassette (ABC) antibiotic efflux pump; major facilitator superfamily (MFS) antibiotic efflux pump; resistance-nodulation-cell division (RND) antibiotic efflux pump; General Bacterial Porin with reduced permeability to beta-lactams	fluoroquinolone antibiotic; monobactam; carbapenem; cephalosporin; glycylcycline; penicillin beta-lactam; tetracycline antibiotic; rifamycin antibiotic; phenicol antibiotic; disinfecting agents and antiseptics	antibiotic target alteration; antibiotic efflux; reduced permeability to antibiotic	Strict	100.0	100.00	k141_36560	77616	77939	25.089
OS13_3	OS13	2	After 1 month	After 1 month	yes	H-NS	3000676	major facilitator superfamily (MFS) antibiotic efflux pump; resistance-nodulation-cell division (RND) antibiotic efflux pump	macrolide antibiotic; fluoroquinolone antibiotic; cephalosporin; penicillin beta-lactam; tetracycline antibiotic	antibiotic efflux	Perfect	100.0	100.00	k141_37862	22911	23324	10.808
[truncated: 21,710 more rows]
